# Supplementary material for: Influence of acquisition settings and radiation exposure on CT lung densitometry—An anthropomorphic ex vivo phantom study
Source: PLoS One. 2020 Aug 14;15(8):e0237434. doi: 10.1371/journal.pone.0237434 (PMC7428081; doi:10.1371/journal.pone.0237434)
Supplement: S1 File — (XLSX) [file pone.0237434.s001.xlsx]

## Sheet: Lung 1 LowAtt Chest
CAUTION: All stated measurements require rescaling with a factor of 10-3 to conform to the CT number scale in [HU]!
Series	S_120kv_120 0.75 B40f
Image#	ROI 1		ROI 2		ROI 3		ROI 4		ROI 5		ROI 6		ROI 7		ROI 8
	Mean CT # [HU]	SD CT # [HU]	Mean CT # [HU]	SD CT # [HU]	Mean CT # [HU]	SD CT # [HU]	Mean CT # [HU]	SD CT # [HU]	Mean CT # [HU]	SD CT # [HU]	Mean CT # [HU]	SD CT # [HU]	Mean CT # [HU]	SD CT # [HU]	Mean CT # [HU]	SD CT # [HU]
91	-917454	13751	-935551	14392	-911591	18675	-945566	22676	-999383	4636	-997046	4108	-1003104	5881	-1001681	6606
106	-917433	12206	-940053	18425	-901640	28552	-953801	16954	-1001420	5620	-1.00023e+06	5117	-1.00084e+06	4229	-997413	4767
111	-917115	11840	-932317	8765	-927360	14738	-930941	9198	-998608	4945	-1003748	5640	-997463	5184	-1001857	4799
123	-922687	12389	-927801	11385	-916810	14618	-927924	10108	-998288	6143	-1.00059e+06	5066	-1.00039e+06	4212	-999851	4310
136	-922600	11738	-928438	13738	-912735	23160	-927872	11131	-1.00074e+06	5475	-1.003e+06	4320	-998755	4688	-1000613	3732
149	-907254	15276	-918442	13545	-918480	12370	-930918	8768	-995196	7215	-1.00034e+06	5593	-998779	5443	-1.00087e+06	4197
154	-920795	16897	-923330	8765	-907042	21868	-927721	9947	-992552	6671	-1004054	6138	-998875	6033	-1.00465e+06	5821
164	-903470	17879	-913427	13722	-908074	17778	-924947	9971	-991071	5811	-1002488	6336	-999972	4972	-998211	4221
175	-910518	13604	-921124	10418	-913561	13551	-926518	9007	-990601	5991	-1.00799e+06	8026	-1001384	3941	-1.00343e+06	5153
184	-920753	10698	-923861	8962	-919784	15990	-924633	10262	-992607	6148	-1007135	7551	-998782	4148	-1.00005e+06	4184
Series	S_120kv_120 0.75 I40f 3
Image#	ROI 1		ROI 2		ROI 3		ROI 4		ROI 5		ROI 6		ROI 7		ROI 8
	Mean CT # [HU]	SD CT # [HU]	Mean CT # [HU]	SD CT # [HU]	Mean CT # [HU]	SD CT # [HU]	Mean CT # [HU]	SD CT # [HU]	Mean CT # [HU]	SD CT # [HU]	Mean CT # [HU]	SD CT # [HU]	Mean CT # [HU]	SD CT # [HU]	Mean CT # [HU]	SD CT # [HU]
91	-917778	12402	-935832	12835	-911914	17650	-945752	21774	-998943	3305	-996811	2734	-1002065	3961	-1.00158e+06	6152
106	-916929	10227	-939771	17592	-901787	27212	-953537	15369	-1.00076e+06	4330	-999854	3792	-1.0004e+06	2824	-997423	3593
111	-916773	9972	-932331	7004	-927710	12763	-930892	6863	-998147	3454	-1.00351e+06	4642	-996962	3395	-1001620	3501
123	-922470	10256	-927454	9593	-916870	12942	-927586	8627	-997523	4307	-1.0001e+06	3739	-1.00012e+06	2870	-999280	2999
136	-922079	9442	-928274	12205	-913163	21974	-927603	9568	-1.00011e+06	3895	-1002664	3338	-998195	3273	-999869	2584
149	-907363	13151	-918389	11739	-918283	9945	-930633	7042	-994664	5967	-999563	4455	-998306	3936	-1.00023e+06	3037
154	-920629	16012	-923383	6322	-906926	20996	-927756	7750	-992220	5230	-1003455	5413	-998724	4086	-1.00402e+06	4939
164	-903335	16195	-913512	11404	-908142	16349	-925074	7687	-990715	4510	-1.00206e+06	5437	-999731	3499	-998067	2953
175	-910035	11841	-920852	8500	-913675	11127	-926784	7146	-990490	4527	-1007458	6957	-1000726	2687	-1002714	4283
184	-920420	8338	-923693	7296	-919798	14601	-924910	8153	-992268	4428	-1.00694e+06	6484	-998418	2749	-999730	3146
Series	S_120kV_60 0.75 B40f
Image#	ROI 1		ROI 2		ROI 3		ROI 4		ROI 5		ROI 6		ROI 7		ROI 8
	Mean CT # [HU]	SD CT # [HU]	Mean CT # [HU]	SD CT # [HU]	Mean CT # [HU]	SD CT # [HU]	Mean CT # [HU]	SD CT # [HU]	Mean CT # [HU]	SD CT # [HU]	Mean CT # [HU]	SD CT # [HU]	Mean CT # [HU]	SD CT # [HU]	Mean CT # [HU]	SD CT # [HU]
91	-917208	14949	-934439	16040	-911713	18252	-944587	24507	-1002592	8550	-1.00002e+06	4831	-999029	6058	-1007007	7720
106	-916645	13888	-942507	17612	-902892	28017	-943605	16135	-1.00157e+06	5690	-1.0019e+06	6655	-999808	7895	-998964	6033
111	-919297	11720	-934434	9385	-923947	16149	-928882	10681	-999032	5941	-1004720	5914	-999233	7948	-1.00109e+06	6158
123	-922171	11737	-925025	12771	-917500	16237	-926345	11537	-997900	5951	-1003599	6573	-999409	5591	-1000457	6416
136	-921061	14154	-925185	12803	-917385	25233	-931429	11841	-1001067	7976	-1.00225e+06	7131	-1.00045e+06	6648	-999652	4938
149	-906261	16278	-920060	15199	-917566	13212	-933786	9220	-996557	8816	-1.00127e+06	6881	-997342	6643	-1003117	5614
154	-920007	18101	-925050	8657	-902477	22895	-929088	10083	-994545	10351	-1.00362e+06	7050	-997190	7206	-1.00488e+06	7034
164	-902893	17886	-913826	12635	-912670	18402	-925463	10079	-990705	7485	-1003861	7191	-999912	7389	-999852	5944
175	-910940	14313	-925251	11486	-915607	14850	-923096	9605	-991930	7043	-1.00628e+06	8120	-1.00373e+06	6756	-1001601	6946
184	-922915	11979	-923539	10719	-919879	15653	-925327	10010	-993254	6771	-1006317	7944	-999654	6735	-1001162	5831
Series	S_120kV_60 0.75 I40f 3
Image#	ROI 1		ROI 2		ROI 3		ROI 4		ROI 5		ROI 6		ROI 7		ROI 8
	Mean CT # [HU]	SD CT # [HU]	Mean CT # [HU]	SD CT # [HU]	Mean CT # [HU]	SD CT # [HU]	Mean CT # [HU]	SD CT # [HU]	Mean CT # [HU]	SD CT # [HU]	Mean CT # [HU]	SD CT # [HU]	Mean CT # [HU]	SD CT # [HU]	Mean CT # [HU]	SD CT # [HU]
91	-917060	13473	-934800	14855	-911946	16882	-944713	23311	-1001830	6002	-999707	3256	-998662	4212	-1006610	6710
106	-916621	11957	-942289	16377	-903084	26690	-943783	14320	-1.0008e+06	4112	-1.00137e+06	4954	-999246	5508	-998698	4600
111	-918916	9476	-934306	7696	-924286	14279	-929188	8201	-998302	4090	-1.00394e+06	4745	-998394	5252	-1000666	4242
123	-922064	9858	-924773	11011	-917613	14036	-926079	9737	-996943	4048	-1003273	4643	-999136	3725	-1.00029e+06	4372
136	-920318	11250	-925100	10896	-917845	23841	-930858	9859	-1.00006e+06	5749	-1.00194e+06	5309	-999858	4603	-999255	3511
149	-906377	13948	-919916	13316	-917405	10665	-933278	6877	-995489	6539	-1.00097e+06	5249	-996555	4594	-1.00203e+06	3897
154	-919890	17513	-924855	6082	-902237	21845	-929124	8018	-994091	8282	-1.00324e+06	5611	-996591	4706	-1004456	5685
164	-902399	16132	-913954	10377	-912270	16807	-925403	7549	-990459	5725	-1003416	5716	-999046	4948	-999320	4103
175	-910616	11921	-924519	9307	-915343	12075	-923167	7308	-991528	5167	-1.00592e+06	7009	-1.00301e+06	4599	-1001208	5192
184	-922290	9033	-923418	8495	-919957	14346	-925446	7725	-992618	4867	-1005872	6518	-998939	4526	-1.00083e+06	4062
Series	S_120kV_30 0.75 B40f
Image#	ROI 1		ROI 2		ROI 3		ROI 4		ROI 5		ROI 6		ROI 7		ROI 8
	Mean CT # [HU]	SD CT # [HU]	Mean CT # [HU]	SD CT # [HU]	Mean CT # [HU]	SD CT # [HU]	Mean CT # [HU]	SD CT # [HU]	Mean CT # [HU]	SD CT # [HU]	Mean CT # [HU]	SD CT # [HU]	Mean CT # [HU]	SD CT # [HU]	Mean CT # [HU]	SD CT # [HU]
91	-916982	15553	-935274	15911	-910380	19476	-945367	23210	-1.00231e+06	9663	-1.00149e+06	9916	-999676	9597	-1.00438e+06	8756
106	-916723	14332	-943000	18688	-896818	29292	-945121	17448	-1.00216e+06	8914	-999452	8047	-1.0015e+06	10390	-999302	6441
111	-916927	11868	-938313	11264	-924933	16631	-928111	9556	-998176	9589	-1.00557e+06	7804	-998000	10205	-1002648	7311
123	-922609	13128	-925830	13864	-919067	14804	-928975	12308	-997345	8185	-1002794	7855	-999122	9097	-1000574	8623
136	-920696	15028	-924868	12487	-917127	26073	-934840	13213	-998539	8309	-1003948	10026	-1000535	8023	-1001844	7914
149	-904694	16203	-920126	16449	-922247	13673	-932868	11064	-998282	8851	-1004057	10054	-1000082	9039	-1.00221e+06	7014
154	-922739	19155	-925397	10117	-904406	24242	-929770	12579	-996678	10749	-1004634	8353	-997828	7499	-1006265	7802
164	-905199	19339	-914174	14825	-908887	19966	-925961	11617	-991993	10752	-1003790	8152	-1000544	9335	-999901	6606
175	-912863	14416	-922770	11473	-910296	13664	-925812	11358	-990559	9783	-1.00842e+06	8904	-1001125	10543	-1002000	8941
184	-923703	11964	-926514	11766	-921482	16646	-926986	13208	-993089	10178	-1005996	8854	-999961	7464	-1001338	8815
Series	S_120kV_30 0.75 I40f 3
Image#	ROI 1		ROI 2		ROI 3		ROI 4		ROI 5		ROI 6		ROI 7		ROI 8
	Mean CT # [HU]	SD CT # [HU]	Mean CT # [HU]	SD CT # [HU]	Mean CT # [HU]	SD CT # [HU]	Mean CT # [HU]	SD CT # [HU]	Mean CT # [HU]	SD CT # [HU]	Mean CT # [HU]	SD CT # [HU]	Mean CT # [HU]	SD CT # [HU]	Mean CT # [HU]	SD CT # [HU]
91	-916813	13672	-935365	14155	-910434	18099	-945374	21904	-1000915	6669	-1.00063e+06	7240	-999366	4616	-998872	5219
106	-916266	11584	-942616	17171	-896944	27697	-945235	15316	-1.00124e+06	6238	-999085	5599	-1001431	5374	-1.00011e+06	5668
111	-916129	9271	-937854	8638	-925237	14395	-928230	6867	-997299	6593	-1.00494e+06	5826	-1004521	3991	-1001106	5806
123	-922025	10593	-925791	11937	-919155	12452	-928363	9811	-996427	5424	-1.00201e+06	5602	-1.00107e+06	6377	-1.00154e+06	5949
136	-920007	11980	-924584	10087	-917788	24718	-934489	10923	-997440	5556	-1003276	7237	-1000702	5307	-997968	4984
149	-904729	13586	-919902	14275	-922061	10373	-933018	8169	-996904	6228	-1.00314e+06	7686	-999498	5616	-999351	5195
154	-921883	17909	-925365	7162	-904071	23499	-929558	9570	-995563	7791	-1.00455e+06	6414	-1.00272e+06	5606	-998156	5612
164	-904427	17251	-914171	12193	-908706	17841	-925717	8384	-990993	7907	-1.00347e+06	6563	-998717	4973	-999819	7069
175	-912320	12056	-922110	8688	-910057	10534	-925745	8100	-989962	6994	-1008211	7460	-1000056	5431	-1000448	8220
184	-922975	8557	-926386	9298	-921199	14899	-926899	10256	-992396	7162	-1005619	7029	-999405	8671	-1.00057e+06	5438
Series	S_120kV_12 0.75 B40f
Image#	ROI 1		ROI 2		ROI 3		ROI 4		ROI 5		ROI 6		ROI 7		ROI 8
	Mean CT # [HU]	SD CT # [HU]	Mean CT # [HU]	SD CT # [HU]	Mean CT # [HU]	SD CT # [HU]	Mean CT # [HU]	SD CT # [HU]	Mean CT # [HU]	SD CT # [HU]	Mean CT # [HU]	SD CT # [HU]	Mean CT # [HU]	SD CT # [HU]	Mean CT # [HU]	SD CT # [HU]
91	-914947	20089	-934821	17271	-909982	22448	-945507	26295	-1001759	15379	-1000714	10646	-998165	13154	-1002181	11602
106	-918259	17429	-939870	20316	-902472	31980	-946313	19510	-1000788	13073	-1003004	12577	-1000662	13292	-1000601	12480
111	-918986	14695	-933804	14568	-928120	17981	-935216	13043	-998676	12300	-1003358	12614	-997129	14702	-1000080	12308
123	-922164	17154	-924794	17820	-917401	17884	-927957	16166	-997890	11906	-1006046	12847	-998642	10522	-999535	11000
136	-920121	18302	-926932	18309	-915530	23767	-927926	14139	-1000301	14794	-1002738	12079	-999312	11908	-1000677	11040
149	-908338	20386	-918007	17335	-915362	17823	-932235	14074	-997664	15042	-1000953	12284	-999669	14007	-1001908	10786
154	-920304	21566	-926128	13596	-902163	24957	-928039	14894	-993388	14635	-1003362	12029	-998796	13044	-1005449	10985
164	-905203	20867	-912936	17827	-903823	21015	-922830	14760	-993185	14149	-1004936	9538	-999148	13465	-1001201	13464
175	-910123	18602	-921375	16894	-912857	19647	-927060	12709	-989986	12866	-1007049	12538	-1001352	12202	-1002625	13463
184	-919943	14683	-925146	14973	-919046	18154	-925518	16093	-995018	13330	-1006861	11498	-1000557	11188	-1001597	10152
Series	S_120kV_12 0.75 I40f 3
Image#	ROI 1		ROI 2		ROI 3		ROI 4		ROI 5		ROI 6		ROI 7		ROI 8
	Mean CT # [HU]	SD CT # [HU]	Mean CT # [HU]	SD CT # [HU]	Mean CT # [HU]	SD CT # [HU]	Mean CT # [HU]	SD CT # [HU]	Mean CT # [HU]	SD CT # [HU]	Mean CT # [HU]	SD CT # [HU]	Mean CT # [HU]	SD CT # [HU]	Mean CT # [HU]	SD CT # [HU]
91	-914532	16796	-934835	14977	-909896	19738	-945266	24282	-1001411	11096	-999968	7461	-998201	9451	-1001684	8852
106	-917649	13147	-939320	17840	-902545	29363	-946964	16029	-1000208	9323	-1002477	9704	-999964	9334	-999762	8889
111	-918080	11827	-933473	10543	-927866	15081	-933794	8664	-997960	8768	-1003046	9181	-996889	10635	-1000070	8512
123	-921897	12765	-924613	14151	-917113	14317	-927601	13087	-997214	8398	-1005277	9273	-997785	7195	-999018	7505
136	-919504	14239	-926733	14418	-915855	21779	-927624	10719	-999826	11371	-1002038	9564	-998535	8326	-999766	7836
149	-907634	16045	-917540	14053	-915226	13492	-931719	10378	-997243	10821	-1000032	9093	-998986	9876	-1001293	7770
154	-919527	19125	-925383	9525	-901735	23277	-927855	10859	-992829	11231	-1003115	9560	-998093	9402	-1004724	8159
164	-904320	17073	-912769	13620	-904074	17798	-922548	10410	-992345	10658	-1004085	6900	-998954	9284	-1000673	9795
175	-909585	14751	-920802	12416	-911950	14888	-926525	8758	-989832	9175	-1006454	9623	-1000950	8492	-1002452	9828
184	-919654	10194	-924504	11089	-918982	15232	-924612	11632	-993964	9643	-1006406	8795	-999825	7533	-1000932	6978
Series	S_80kv_120 0.75 B40f
Image#	ROI 1		ROI 2		ROI 3		ROI 4		ROI 5		ROI 6		ROI 7		ROI 8
	Mean CT # [HU]	SD CT # [HU]	Mean CT # [HU]	SD CT # [HU]	Mean CT # [HU]	SD CT # [HU]	Mean CT # [HU]	SD CT # [HU]	Mean CT # [HU]	SD CT # [HU]	Mean CT # [HU]	SD CT # [HU]	Mean CT # [HU]	SD CT # [HU]	Mean CT # [HU]	SD CT # [HU]
91	-918056	15867	-937467	14886	-914394	20943	-950105	25240	-1.00301e+06	7888	-999471	6378	-1000108	7514	-1.00661e+06	7777
106	-919631	13865	-945585	18538	-903605	28676	-949477	16573	-1.00049e+06	8176	-1002121	6727	-999665	9147	-998918	7032
111	-920867	12189	-935751	10104	-928431	16074	-933906	10363	-997680	8326	-1004762	7889	-998889	9469	-1.00166e+06	7064
123	-923726	11890	-927851	13086	-921451	15919	-931317	12016	-998139	7337	-1.00271e+06	9398	-998706	6989	-1.00117e+06	7072
136	-921250	13603	-927868	15124	-921329	25157	-933730	11074	-1002440	10936	-1.00143e+06	7995	-1000475	7825	-999968	7023
149	-909320	17923	-920947	15962	-920047	13951	-936712	10979	-997407	10897	-1002573	7471	-996975	7225	-1.00205e+06	6056
154	-923078	18209	-927135	9368	-906636	23954	-932071	11485	-994084	9443	-1004054	9058	-999419	8980	-1.00559e+06	6561
164	-905107	18354	-917214	14385	-915074	18976	-928569	10705	-991039	9342	-1.00524e+06	8708	-999491	7921	-999972	7959
175	-913500	14918	-925675	11190	-917300	14376	-927454	10681	-989720	10347	-1007771	8337	-1.0028e+06	7346	-1003074	9066
184	-925155	11857	-926404	11603	-924777	17522	-928450	11031	-993329	9781	-1007651	8314	-1.00154e+06	7681	-1.00279e+06	6310
Series	S_80kv_120 0.75 I40f 3
Image#	ROI 1		ROI 2		ROI 3		ROI 4		ROI 5		ROI 6		ROI 7		ROI 8
	Mean CT # [HU]	SD CT # [HU]	Mean CT # [HU]	SD CT # [HU]	Mean CT # [HU]	SD CT # [HU]	Mean CT # [HU]	SD CT # [HU]	Mean CT # [HU]	SD CT # [HU]	Mean CT # [HU]	SD CT # [HU]	Mean CT # [HU]	SD CT # [HU]	Mean CT # [HU]	SD CT # [HU]
91	-918271	14158	-938042	13438	-914538	19432	-950294	23942	-1001996	5507	-999021	4573	-999579	5034	-1006199	6904
106	-919358	11720	-945102	17218	-904063	27199	-949488	14771	-999548	5800	-1001484	4809	-999306	6283	-998445	5098
111	-920297	10170	-935612	7879	-929004	13991	-934021	7748	-996766	5720	-1004287	6220	-997983	6527	-1001230	4866
123	-923516	9745	-927617	10774	-921299	14040	-930939	9976	-996637	4949	-1002195	6990	-998125	4979	-1000571	4828
136	-920600	10832	-927762	13076	-921523	23689	-933652	9237	-1001319	8118	-1000979	5900	-999574	5142	-999450	4997
149	-909423	15032	-920779	14078	-920258	11108	-936434	8596	-996421	8231	-1002154	5469	-996174	4719	-1002127	4074
154	-922689	17199	-927103	6466	-906290	22698	-932311	8809	-993203	7198	-1003864	7204	-998484	6278	-1005240	5033
164	-904733	16403	-916918	11675	-914213	16937	-928502	7821	-990409	7223	-1004790	7291	-998615	5260	-999320	5644
175	-913032	12460	-925435	8678	-917021	11469	-927621	8235	-989021	7566	-1007627	6993	-1002384	5164	-1002640	7047
184	-924551	8574	-926243	9060	-924525	15724	-928576	8518	-992500	7451	-1007128	6755	-1000632	5303	-1002388	4588
Series	S_80kV_60 0.75 B40f
Image#	ROI 1		ROI 2		ROI 3		ROI 4		ROI 5		ROI 6		ROI 7		ROI 8
	Mean CT # [HU]	SD CT # [HU]	Mean CT # [HU]	SD CT # [HU]	Mean CT # [HU]	SD CT # [HU]	Mean CT # [HU]	SD CT # [HU]	Mean CT # [HU]	SD CT # [HU]	Mean CT # [HU]	SD CT # [HU]	Mean CT # [HU]	SD CT # [HU]	Mean CT # [HU]	SD CT # [HU]
91	-922690	15256	-941021	15318	-916025	19661	-949878	25438	-1.00068e+06	11181	-999636	9448	-1003284	10598	-1.00406e+06	9683
106	-918996	16324	-943440	20174	-905465	29982	-955626	18930	-1001173	12692	-1.00085e+06	9804	-1002249	9365	-998420	9512
111	-919196	14148	-936053	13075	-931866	19231	-935829	11553	-1000112	11297	-1.00413e+06	12626	-999209	10461	-1.00192e+06	7889
123	-925267	13817	-928521	13916	-919391	16048	-931018	12415	-998324	13057	-1003358	9998	-1000613	8370	-1.00178e+06	9182
136	-924636	14945	-931096	14136	-917488	24829	-932188	13001	-1001809	12291	-1004252	9069	-1000064	10512	-1002071	8984
149	-910567	17254	-920877	16812	-923932	13547	-933552	11376	-995829	10885	-1.00256e+06	9683	-1000577	11223	-1001958	7826
154	-923558	19670	-925514	11074	-913428	25385	-932364	11504	-994199	11974	-1.00501e+06	10193	-999867	13032	-1.00592e+06	9976
164	-905434	19281	-917833	15410	-913496	18348	-929163	12576	-992431	13010	-1002416	10344	-1.00145e+06	8330	-1.0008e+06	10107
175	-913415	15202	-924495	14957	-916168	15148	-929872	12142	-989640	11942	-1.00933e+06	10252	-1.00316e+06	10413	-1.00275e+06	8489
184	-924357	15413	-927568	14305	-924181	18191	-928968	12438	-992461	13855	-1.00708e+06	12041	-1000468	8994	-1001683	8668
Series	S_80kV_60 0.75 I40f 3
Image#	ROI 1		ROI 2		ROI 3		ROI 4		ROI 5		ROI 6		ROI 7		ROI 8
	Mean CT # [HU]	SD CT # [HU]	Mean CT # [HU]	SD CT # [HU]	Mean CT # [HU]	SD CT # [HU]	Mean CT # [HU]	SD CT # [HU]	Mean CT # [HU]	SD CT # [HU]	Mean CT # [HU]	SD CT # [HU]	Mean CT # [HU]	SD CT # [HU]	Mean CT # [HU]	SD CT # [HU]
91	-922401	12950	-940818	13094	-915910	17880	-949615	23746	-1000082	8060	-998804	6781	-1002457	7622	-1003411	8080
106	-918851	13372	-942933	18684	-905531	28525	-955335	16490	-1000141	9382	-1000317	6811	-1001616	6180	-997854	6600
111	-918507	11300	-935890	10372	-931696	16437	-935728	8329	-999201	7968	-1003745	9737	-998540	7245	-1001666	5301
123	-924979	10505	-928131	11572	-919496	13503	-930572	9852	-997477	9189	-1002472	7428	-1000061	5596	-1000684	6550
136	-924289	11556	-930744	12441	-917611	22796	-931287	10808	-1000986	8809	-1003976	6436	-999202	7518	-1001259	6201
149	-909866	14400	-920604	14156	-923312	10393	-933537	8296	-994664	8282	-1001971	7295	-999569	7752	-1001201	5193
154	-922774	18093	-925578	7662	-912859	24094	-932014	8363	-993073	8735	-1004616	7765	-999355	9085	-1005442	7261
164	-904836	16886	-917530	11874	-912543	15477	-928731	9104	-991520	9499	-1001868	8137	-1000565	5640	-999996	7427
175	-912863	11946	-923749	11009	-915793	11469	-930078	8880	-989000	8798	-1008873	7876	-1002658	7228	-1002700	6038
184	-923473	11323	-927250	10460	-924124	15787	-928399	9380	-991704	10134	-1006623	9094	-999511	6171	-1001072	6204
Series	S_80kV_30 0.75 B40f
Image#	ROI 1		ROI 2		ROI 3		ROI 4		ROI 5		ROI 6		ROI 7		ROI 8
	Mean CT # [HU]	SD CT # [HU]	Mean CT # [HU]	SD CT # [HU]	Mean CT # [HU]	SD CT # [HU]	Mean CT # [HU]	SD CT # [HU]	Mean CT # [HU]	SD CT # [HU]	Mean CT # [HU]	SD CT # [HU]	Mean CT # [HU]	SD CT # [HU]	Mean CT # [HU]	SD CT # [HU]
91	-920560	20137	-943077	17709	-921921	24387	-952259	28953	-995720	15586	-997607	19530	-1.00037e+06	14404	-1.00827e+06	11571
106	-923447	20718	-948313	23653	-910706	29078	-960313	19410	-999813	15821	-999890	14791	-1000064	12888	-998922	12961
111	-924920	17498	-945370	14590	-934731	17466	-935895	15441	-1.00096e+06	15977	-1.00125e+06	14200	-997091	16051	-1002167	10556
123	-929292	16083	-934422	15882	-921303	18153	-934759	15460	-995626	14673	-1.00143e+06	10898	-1000219	15768	-999720	12152
136	-928414	16584	-931313	16964	-926601	28936	-934660	14870	-999248	15185	-1.00271e+06	10981	-1.00248e+06	12357	-1.00058e+06	13784
149	-908137	21172	-923249	17767	-928767	18138	-939552	15824	-995618	13555	-1000065	14691	-999480	14196	-1002820	12640
154	-924102	24688	-930706	12883	-917035	25203	-942322	15193	-994021	15139	-1003301	13114	-997986	14075	-1006438	9784
164	-912231	20922	-918363	19302	-917291	22462	-933954	15759	-989278	20418	-1.00358e+06	14484	-1000887	13473	-999014	13848
175	-922130	20710	-930233	18950	-919521	19912	-931933	16261	-993031	18102	-1005623	10639	-997189	13626	-1.00093e+06	12842
184	-923767	19179	-933546	15642	-930216	19928	-933604	17722	-991536	17240	-1.00512e+06	12712	-1.00088e+06	16263	-1.00227e+06	11552
Series	S_80kV_30 0.75 I40f 3
Image#	ROI 1		ROI 2		ROI 3		ROI 4		ROI 5		ROI 6		ROI 7		ROI 8
	Mean CT # [HU]	SD CT # [HU]	Mean CT # [HU]	SD CT # [HU]	Mean CT # [HU]	SD CT # [HU]	Mean CT # [HU]	SD CT # [HU]	Mean CT # [HU]	SD CT # [HU]	Mean CT # [HU]	SD CT # [HU]	Mean CT # [HU]	SD CT # [HU]	Mean CT # [HU]	SD CT # [HU]
91	-920500	15874	-943042	15071	-920914	21075	-951717	25682	-995628	11884	-997850	16142	-999745	10071	-1007351	9077
106	-921837	16398	-948021	19843	-910035	27198	-959395	16084	-1000117	11550	-999509	11336	-999722	8960	-998107	9723
111	-922535	13121	-944505	10496	-934622	13881	-936456	10838	-999914	12072	-1001138	11045	-996610	11698	-1001373	7364
123	-928730	11628	-934103	12265	-921423	14633	-934259	11886	-994986	10098	-1000840	8268	-999548	11924	-998975	8974
136	-927236	12641	-930989	13350	-926576	26725	-934514	11351	-998826	11102	-1002206	7985	-1001504	8418	-999989	9793
149	-907567	17374	-922856	13988	-928391	13471	-939302	10915	-994611	9705	-999842	10568	-998744	10139	-1002290	9121
154	-923466	22469	-930309	8697	-916350	23151	-941523	10436	-993441	11309	-1003065	9710	-997541	9651	-1005813	6668
164	-910448	17907	-918544	14180	-916706	19562	-933435	10960	-989488	14618	-1003174	10701	-999661	9727	-998493	10271
175	-920264	15898	-929247	13744	-917986	14891	-931848	11709	-992388	14089	-1005130	8094	-996698	9386	-1000852	9519
184	-923290	13510	-933050	11420	-930021	16270	-933396	13261	-991025	13322	-1004950	9772	-1000146	11762	-1001604	8042
Series	S_80kV_12 0.75 B40f
Image#	ROI 1		ROI 2		ROI 3		ROI 4		ROI 5		ROI 6		ROI 7		ROI 8
	Mean CT # [HU]	SD CT # [HU]	Mean CT # [HU]	SD CT # [HU]	Mean CT # [HU]	SD CT # [HU]	Mean CT # [HU]	SD CT # [HU]	Mean CT # [HU]	SD CT # [HU]	Mean CT # [HU]	SD CT # [HU]	Mean CT # [HU]	SD CT # [HU]	Mean CT # [HU]	SD CT # [HU]
91	-920352	27159	-940660	22200	-915882	26934	-951269	25280	-997961	17404	-993954	22815	-998014	18835	-1001280	16508
106	-922064	28719	-945817	26235	-908105	36452	-960808	23992	-994516	22197	-995890	21810	-999028	20634	-997573	18568
111	-926339	24619	-941342	21082	-933131	23846	-934777	18407	-992745	20576	-998489	18700	-996474	17676	-997526	15776
123	-930278	24938	-932337	22281	-918151	22169	-933608	19552	-993057	22893	-996741	17395	-994975	20183	-999702	16919
136	-925693	23777	-930512	18311	-921035	34401	-933911	19578	-993518	18593	-999741	15230	-996840	19844	-1000663	16556
149	-911577	29732	-922663	22843	-925050	22402	-937616	21636	-990550	22299	-991756	25041	-996374	20263	-1000880	17190
154	-923551	26703	-932957	26040	-915625	30708	-940855	24147	-988503	21694	-998918	22228	-994900	17622	-1004449	17241
164	-910050	31059	-917591	25174	-917188	29230	-933336	20738	-983626	27908	-999377	21587	-997039	20668	-996711	18788
175	-922218	30260	-929968	24918	-917532	25074	-931787	21467	-984657	29813	-1.00287e+06	17462	-992996	21404	-1.00058e+06	15483
184	-921261	20243	-931754	22915	-930032	27709	-935960	27173	-987350	21929	-1004135	14724	-990743	25923	-997259	17582
Series	S_80kV_12 0.75 I40f 3
Image#	ROI 1		ROI 2		ROI 3		ROI 4		ROI 5		ROI 6		ROI 7		ROI 8
	Mean CT # [HU]	SD CT # [HU]	Mean CT # [HU]	SD CT # [HU]	Mean CT # [HU]	SD CT # [HU]	Mean CT # [HU]	SD CT # [HU]	Mean CT # [HU]	SD CT # [HU]	Mean CT # [HU]	SD CT # [HU]	Mean CT # [HU]	SD CT # [HU]	Mean CT # [HU]	SD CT # [HU]
91	-919349	20049	-941084	17043	-915943	22524	-950629	20652	-998340	12567	-995168	16713	-998255	13050	-1001858	13117
106	-920323	22174	-945856	21394	-908098	32081	-958865	18401	-995675	15938	-996523	17209	-999302	15315	-997584	13421
111	-923294	18199	-940281	14893	-932081	18860	-935220	12551	-993651	14277	-998968	13955	-996923	12913	-997836	11296
123	-928964	18631	-931801	16156	-917687	16898	-932975	14820	-993580	16315	-997550	12455	-996176	14084	-999433	11847
136	-924121	17381	-929712	13683	-921424	30542	-933082	13925	-994613	13675	-999902	11093	-997887	13743	-1000365	11024
149	-909419	23484	-921649	16887	-924498	15953	-936943	15429	-991621	16597	-993566	20066	-996779	14430	-1001481	12100
154	-921357	22813	-931447	18380	-914346	27427	-939763	16722	-989007	15933	-1000136	16922	-995746	12152	-1004894	12635
164	-908552	24309	-917221	18167	-915677	22830	-932021	14708	-984940	20751	-1000331	16722	-997459	15096	-997201	13863
175	-920370	23312	-927693	17451	-916143	17955	-931454	14993	-985829	24066	-1003289	12723	-993794	15899	-1000512	11425
184	-920325	14050	-930675	15666	-929631	21346	-934554	19168	-987861	16872	-1004993	10735	-992771	18983	-998101	12420

## Sheet: Lung 3 LowAtt Chest
CAUTION: All stated measurements require rescaling with a factor of 10-3 to conform to the CT number scale in [HU]!
Series	S_120kv_120 0.75 B40f
Image#	ROI 1		ROI 2		ROI 3		ROI 4		ROI 5		ROI 6		ROI 7		ROI 8
	Mean CT # [HU]	SD CT # [HU]	Mean CT # [HU]	SD CT # [HU]	Mean CT # [HU]	SD CT # [HU]	Mean CT # [HU]	SD CT # [HU]	Mean CT # [HU]	SD CT # [HU]	Mean CT # [HU]	SD CT # [HU]	Mean CT # [HU]	SD CT # [HU]	Mean CT # [HU]	SD CT # [HU]
188	-880032	22076	-939590	21403	-912035	20692	-945351	28979	-999892	5345	-1.00379e+06	5282	-997872	4485	-999232	3842
196	-868806	35626	-927110	10557	-925502	12230	-938435	26195	-996728	4631	-1.00816e+06	7195	-997378	5337	-999028	3212
206	-914968	16033	-923742	13149	-909791	23031	-928331	14009	-996004	5379	-1.00776e+06	7544	-996918	6878	-999683	4369
212	-880077	34075	-936064	16541	-937049	13655	-930955	9722	-993923	6325	-1.00445e+06	7821	-998285	5959	-999625	4962
225	-899456	18182	-912707	14654	-929200	12548	-947781	15610	-991077	5587	-1.01442e+06	7842	-997596	4832	-999676	3585
233	-916427	14388	-938089	6604	-931042	12498	-947776	14926	-993291	6641	-1013502	8213	-995539	4519	-998538	4634
246	-914226	18960	-920891	15424	-925039	13713	-906552	18363	-994555	6070	-1.0119e+06	9993	-993993	7146	-1.00157e+06	3253
256	-914325	13171	-922574	12299	-926731	13280	-932680	9722	-990270	6238	-1009422	12971	-995872	6006	-991129	6700
261	-913431	12959	-918336	14318	-925469	11589	-935688	8887	-987914	5055	-1013468	10759	-990258	7038	-1.0001e+06	6140
269	-907122	18520	-919671	11399	-937318	12478	-921512	14060	-987385	6880	-999032	4647	-989926	5388	-1.00113e+06	5784
Series	S_120kv_120 0.75 I40f 3
Image#	ROI 1		ROI 2		ROI 3		ROI 4		ROI 5		ROI 6		ROI 7		ROI 8
	Mean CT # [HU]	SD CT # [HU]	Mean CT # [HU]	SD CT # [HU]	Mean CT # [HU]	SD CT # [HU]	Mean CT # [HU]	SD CT # [HU]	Mean CT # [HU]	SD CT # [HU]	Mean CT # [HU]	SD CT # [HU]	Mean CT # [HU]	SD CT # [HU]	Mean CT # [HU]	SD CT # [HU]
188	-879866	20852	-939583	20001	-911898	19423	-945207	28645	-999538	3850	-1003252	4803	-997344	3095	-998716	2688
196	-868933	34944	-927184	8558	-925761	9940	-938371	25385	-995993	3668	-1007851	6509	-997283	4009	-998652	2184
206	-915491	14277	-923763	11066	-910113	21984	-927910	12390	-995730	4203	-1.00737e+06	7006	-996174	5024	-999153	2985
212	-880336	32981	-935911	15364	-937151	11543	-930875	7601	-993409	5038	-1.00425e+06	7183	-997782	4512	-999221	3357
225	-899701	16514	-913359	12099	-928993	10005	-947932	13394	-990885	4181	-1014171	7416	-996816	3452	-999579	2436
233	-915808	12122	-937725	4710	-930788	10580	-947259	12450	-992443	4993	-1013231	7482	-995170	3162	-998559	3211
246	-914004	17500	-921028	13662	-924475	11132	-906510	16810	-993495	4755	-1011658	9555	-993358	5349	-1.00133e+06	2277
256	-914178	10681	-922411	10594	-926420	10610	-932673	7855	-989858	5142	-1009411	12844	-995610	4661	-990257	5176
261	-913085	10571	-918098	12659	-925955	8862	-935720	7310	-987910	3800	-1013216	10649	-989562	5516	-1.00029e+06	4615
269	-907224	17179	-919940	9379	-937407	10393	-921446	12075	-987217	5440	-998637	3746	-989608	4153	-1001460	4527
Series	S_120kV_60 0.75 B40f
Image#	ROI 1		ROI 2		ROI 3		ROI 4		ROI 5		ROI 6		ROI 7		ROI 8
	Mean CT # [HU]	SD CT # [HU]	Mean CT # [HU]	SD CT # [HU]	Mean CT # [HU]	SD CT # [HU]	Mean CT # [HU]	SD CT # [HU]	Mean CT # [HU]	SD CT # [HU]	Mean CT # [HU]	SD CT # [HU]	Mean CT # [HU]	SD CT # [HU]	Mean CT # [HU]	SD CT # [HU]
188	-877707	23551	-940343	20030	-913979	21596	-941814	30391	-998502	7718	-1004727	6411	-999606	6040	-998632	4859
196	-871802	28179	-925866	11546	-926916	10276	-937261	27032	-1.00024e+06	8766	-1006851	7278	-998484	8167	-1001883	5894
206	-913360	20488	-917534	20320	-916436	20921	-922755	19622	-996474	8097	-1.00764e+06	8075	-995915	7969	-999786	6153
212	-890612	17274	-930816	22325	-935380	13417	-925662	15221	-993455	7777	-1.00364e+06	8671	-997475	7601	-999467	6582
225	-900559	20900	-916801	13098	-931329	12335	-944133	17260	-993332	6567	-1012322	9960	-997848	6611	-1001342	7214
233	-913989	17182	-935075	9231	-923594	21448	-940409	19681	-989067	7311	-1.01173e+06	11305	-995759	7291	-1.00043e+06	6587
246	-904148	30407	-919200	18169	-915804	20663	-906462	20398	-992746	8365	-1.01244e+06	10181	-994216	7261	-1001149	6105
256	-915325	14054	-919465	15397	-927797	13428	-934569	12211	-994057	9757	-1007052	13080	-999858	6755	-986993	9178
261	-921765	14097	-919874	12496	-924375	11400	-936014	11259	-991137	7384	-1.00946e+06	14381	-991986	10486	-1001711	7172
269	-904161	21266	-915336	15592	-931743	11577	-920611	16360	-987108	7894	-999971	7623	-988272	9560	-1001802	7983
Series	S_120kV_60 0.75 I40f 3
Image#	ROI 1		ROI 2		ROI 3		ROI 4		ROI 5		ROI 6		ROI 7		ROI 8
	Mean CT # [HU]	SD CT # [HU]	Mean CT # [HU]	SD CT # [HU]	Mean CT # [HU]	SD CT # [HU]	Mean CT # [HU]	SD CT # [HU]	Mean CT # [HU]	SD CT # [HU]	Mean CT # [HU]	SD CT # [HU]	Mean CT # [HU]	SD CT # [HU]	Mean CT # [HU]	SD CT # [HU]
188	-877770	22166	-939982	18596	-913859	20152	-942112	30011	-997857	5573	-1.00405e+06	5337	-998833	4146	-998418	3277
196	-871700	26819	-926035	9664	-926965	7713	-937194	26552	-999244	6037	-1.00634e+06	6156	-997438	5739	-1.00121e+06	4207
206	-913958	19057	-917972	18899	-916145	19688	-922662	17735	-995968	6359	-1007486	7298	-995384	5581	-999117	4195
212	-889871	14929	-931092	20402	-935630	10553	-925728	12635	-992836	5790	-1003184	7700	-996736	5579	-999070	4569
225	-899940	19340	-916739	10534	-930818	10065	-944450	14697	-992493	4789	-1.01169e+06	9423	-997188	4526	-1000694	5231
233	-913911	14014	-934957	6689	-923587	20144	-940629	17485	-988613	5338	-1.01153e+06	10349	-995330	5359	-1.00006e+06	4547
246	-904693	29453	-919112	16173	-915825	18941	-906406	18503	-991975	5886	-1012211	9400	-993447	5492	-1000670	4325
256	-914864	11451	-919777	13075	-927948	10526	-934402	10165	-993486	7365	-1006933	12933	-999486	5271	-986682	6983
261	-920811	11434	-919217	10227	-924639	8107	-935738	8440	-990468	5433	-1.00957e+06	14038	-990615	8064	-1001379	5568
269	-904129	19267	-915318	12967	-931621	8902	-920554	13879	-986503	5675	-999381	6254	-987498	7003	-1.0017e+06	6031
Series	S_120kV_30 0.75 B40f
Image#	ROI 1		ROI 2		ROI 3		ROI 4		ROI 5		ROI 6		ROI 7		ROI 8
	Mean CT # [HU]	SD CT # [HU]	Mean CT # [HU]	SD CT # [HU]	Mean CT # [HU]	SD CT # [HU]	Mean CT # [HU]	SD CT # [HU]	Mean CT # [HU]	SD CT # [HU]	Mean CT # [HU]	SD CT # [HU]	Mean CT # [HU]	SD CT # [HU]	Mean CT # [HU]	SD CT # [HU]
188	-876060	25308	-939300	20605	-915749	22381	-941740	31178	-998964	9104	-1003202	8093	-1001440	9293	-999428	8943
196	-871155	29671	-924177	12939	-925484	12572	-938226	30560	-998718	8264	-1.00628e+06	7438	-1000509	10835	-1.00062e+06	8800
206	-913905	21773	-913982	23490	-916844	21608	-922629	24060	-996537	9580	-1007257	10252	-1000114	7438	-1.00235e+06	9243
212	-891780	16889	-930472	23305	-936690	15749	-924836	15613	-992997	7641	-1004929	11549	-999581	8707	-1001996	7657
225	-899242	23429	-920111	15860	-927182	15396	-939090	18205	-997483	10412	-1013157	9446	-997794	8350	-999183	8290
233	-916683	18874	-939096	10124	-917770	22155	-939535	21465	-993089	11955	-1.01213e+06	9471	-995660	8935	-1000451	8685
246	-903742	32468	-915642	20925	-915793	21929	-904010	24863	-992389	10186	-1012105	10622	-994574	11801	-1.00118e+06	9863
256	-911021	18529	-920894	17307	-932199	14261	-935267	16002	-993635	9931	-1007367	13688	-1000110	10597	-992346	9546
261	-914409	14029	-918804	14299	-931681	14588	-942191	13323	-990770	10317	-1.01494e+06	9999	-995922	10404	-1004857	9724
269	-904629	23194	-918343	15090	-939704	13614	-926516	15692	-988220	9494	-1.00014e+06	11546	-989604	10929	-1.00132e+06	8943
Series	S_120kV_30 0.75 I40f 3
Image#	ROI 1		ROI 2		ROI 3		ROI 4		ROI 5		ROI 6		ROI 7		ROI 8
	Mean CT # [HU]	SD CT # [HU]	Mean CT # [HU]	SD CT # [HU]	Mean CT # [HU]	SD CT # [HU]	Mean CT # [HU]	SD CT # [HU]	Mean CT # [HU]	SD CT # [HU]	Mean CT # [HU]	SD CT # [HU]	Mean CT # [HU]	SD CT # [HU]	Mean CT # [HU]	SD CT # [HU]
188	-875954	23368	-938947	18590	-915261	20288	-941586	30112	-998125	6389	-1002855	6395	-1000525	6530	-998811	6103
196	-871148	28187	-924226	10083	-924796	9156	-937728	30027	-997502	5813	-1005968	5918	-999551	7661	-1.00012e+06	6206
206	-914541	19432	-913908	22093	-916759	19991	-922752	22173	-995582	6868	-1007176	8412	-998722	4851	-1001690	6608
212	-890479	14671	-930606	20586	-936806	11742	-925268	12877	-992441	5308	-1004876	9208	-998335	6087	-1001028	5143
225	-898381	21633	-920063	12286	-926739	12582	-939968	15130	-996056	7265	-1013017	8175	-996819	5634	-998406	5873
233	-916352	15056	-938636	7016	-918187	19951	-939563	19173	-992046	9190	-1012203	8595	-994883	6325	-999517	6032
246	-904290	31343	-915470	18320	-915979	19874	-904147	22675	-991205	7396	-1.01181e+06	9771	-993738	8956	-1000004	6995
256	-910199	15955	-920418	14188	-932311	11110	-934975	12668	-992823	7095	-1007604	12879	-999223	7471	-991586	6724
261	-912573	10553	-918580	10768	-931965	10661	-941408	10093	-989752	7571	-1014576	9228	-994802	7572	-1.00418e+06	7225
269	-904283	21258	-917873	12574	-938807	10237	-926172	12630	-987140	6434	-999421	8807	-989155	8239	-1000709	6363
Series	S_120kV_12 0.75 B40f
Image#	ROI 1		ROI 2		ROI 3		ROI 4		ROI 5		ROI 6		ROI 7		ROI 8
	Mean CT # [HU]	SD CT # [HU]	Mean CT # [HU]	SD CT # [HU]	Mean CT # [HU]	SD CT # [HU]	Mean CT # [HU]	SD CT # [HU]	Mean CT # [HU]	SD CT # [HU]	Mean CT # [HU]	SD CT # [HU]	Mean CT # [HU]	SD CT # [HU]	Mean CT # [HU]	SD CT # [HU]
188	-880537	24261	-938633	21868	-913558	22941	-946239	35304	-998032	11482	-1.00267e+06	9803	-1001110	12141	-1.00034e+06	14380
196	-866912	32808	-924057	15189	-931414	16156	-941481	31531	-996801	15125	-1007443	12714	-999661	13312	-1002894	11450
206	-914597	21083	-913208	27747	-912298	25233	-915291	25905	-995881	16322	-1.00782e+06	12927	-997153	11919	-1000609	10717
212	-888381	21285	-931996	25635	-933049	18425	-925352	18167	-994507	17388	-1.00499e+06	13234	-999535	14656	-999663	11841
225	-900509	28655	-922505	18853	-922711	24087	-934924	23006	-995577	16026	-1.01136e+06	11338	-999667	13602	-1.00009e+06	10289
233	-911673	19199	-939004	14128	-919201	21454	-936119	24495	-990500	14493	-1011142	11736	-998546	16265	-998346	14527
246	-905537	35786	-916382	20922	-910700	28380	-904706	28351	-994071	12332	-1.00851e+06	13798	-997571	14138	-997206	14148
256	-913406	21729	-918270	19519	-933825	19099	-935448	15794	-989124	13930	-1.00989e+06	15581	-1.00424e+06	9716	-987121	13053
261	-923285	16704	-928077	18506	-933288	18789	-940312	18173	-990745	15579	-1.01379e+06	12432	-989110	15250	-1003568	13362
269	-907976	24868	-920615	18230	-936096	16215	-923558	20296	-989385	17792	-1.0019e+06	11496	-994636	13644	-997385	11911
Series	S_120kV_12 0.75 I40f 3
Image#	ROI 1		ROI 2		ROI 3		ROI 4		ROI 5		ROI 6		ROI 7		ROI 8
	Mean CT # [HU]	SD CT # [HU]	Mean CT # [HU]	SD CT # [HU]	Mean CT # [HU]	SD CT # [HU]	Mean CT # [HU]	SD CT # [HU]	Mean CT # [HU]	SD CT # [HU]	Mean CT # [HU]	SD CT # [HU]	Mean CT # [HU]	SD CT # [HU]	Mean CT # [HU]	SD CT # [HU]
188	-879173	20750	-937958	18606	-913329	20583	-945537	34384	-997211	8164	-1002238	7260	-1000340	8492	-999768	10504
196	-866883	30615	-923975	11857	-930007	11779	-940318	29858	-995944	10985	-1.007e+06	9894	-999145	9565	-1001876	8243
206	-914297	17792	-913007	25406	-912404	22697	-915450	24144	-995596	12244	-1.00752e+06	10512	-996395	8218	-999975	7223
212	-886045	17638	-931121	22509	-933232	13510	-924854	14647	-994479	12757	-1.0046e+06	10727	-998271	10624	-999077	8504
225	-899043	25745	-921498	14510	-922018	19410	-935335	18142	-994801	12465	-1.01145e+06	9371	-998642	9934	-999324	7003
233	-911327	15529	-937832	9801	-919117	18250	-935510	20878	-989730	10068	-1011014	9608	-998124	11897	-997860	11154
246	-905046	33823	-915446	17055	-910568	24210	-903969	24927	-992862	8294	-1008658	11886	-996986	10047	-996486	10608
256	-911524	18774	-917869	14830	-932395	14688	-934833	12083	-988528	9783	-1.01036e+06	13077	-1004007	7027	-987175	9279
261	-919555	12065	-927416	13372	-932865	12797	-939543	13421	-989601	11162	-1013871	10572	-988601	11309	-1003364	9984
269	-906881	21158	-919035	14156	-936246	11416	-922895	16166	-989129	12732	-1.00154e+06	8459	-993000	9661	-997158	8713
Series	S_80kv_120 0.75 B40f
Image#	ROI 1		ROI 2		ROI 3		ROI 4		ROI 5		ROI 6		ROI 7		ROI 8
	Mean CT # [HU]	SD CT # [HU]	Mean CT # [HU]	SD CT # [HU]	Mean CT # [HU]	SD CT # [HU]	Mean CT # [HU]	SD CT # [HU]	Mean CT # [HU]	SD CT # [HU]	Mean CT # [HU]	SD CT # [HU]	Mean CT # [HU]	SD CT # [HU]	Mean CT # [HU]	SD CT # [HU]
188	-880512	22358	-942640	20808	-917046	21445	-948793	29287	-999781	7411	-1005326	8483	-1000716	10262	-998407	7036
196	-874177	32625	-928502	11160	-928835	11877	-943834	29495	-997003	9338	-1007940	8472	-999297	9621	-1.00041e+06	6870
206	-917230	19325	-922919	15352	-919266	22821	-932353	18272	-994600	8266	-1.00835e+06	8407	-997662	8117	-1.00137e+06	8921
212	-887759	24743	-936429	20061	-937771	14787	-932467	13374	-992521	6633	-1.0065e+06	10051	-998004	8013	-1000418	8183
225	-903655	19672	-925352	16085	-932496	12171	-947932	17099	-994234	10799	-1014958	9311	-996465	8947	-1.00078e+06	6462
233	-919085	16545	-942557	10158	-927459	16767	-947790	16645	-992957	9803	-1.01387e+06	9110	-997145	7747	-999685	7604
246	-915378	21491	-920579	17846	-928221	17307	-908654	18749	-991201	9978	-1012884	9426	-995348	11785	-999433	7904
256	-914500	13740	-926362	13774	-932154	15953	-934007	13890	-992670	10170	-1007300	14362	-1002121	9449	-990975	11916
261	-914744	15967	-924178	14421	-935986	12557	-938656	9347	-991705	9672	-1.01377e+06	11333	-993452	9582	-1002071	8241
269	-906878	23475	-921611	14863	-939429	14091	-928877	14677	-985552	9827	-1001356	8807	-989774	8519	-1003464	9206
Series	S_80kv_120 0.75 I40f 3
Image#	ROI 1		ROI 2		ROI 3		ROI 4		ROI 5		ROI 6		ROI 7		ROI 8
	Mean CT # [HU]	SD CT # [HU]	Mean CT # [HU]	SD CT # [HU]	Mean CT # [HU]	SD CT # [HU]	Mean CT # [HU]	SD CT # [HU]	Mean CT # [HU]	SD CT # [HU]	Mean CT # [HU]	SD CT # [HU]	Mean CT # [HU]	SD CT # [HU]	Mean CT # [HU]	SD CT # [HU]
188	-880509	20785	-942343	19446	-917028	19826	-948400	29145	-999018	5257	-1.0047e+06	6932	-999837	7264	-997772	4994
196	-873689	31869	-928367	8907	-928340	8908	-943799	28714	-996209	6959	-1.00757e+06	7285	-998385	7212	-999645	4840
206	-917527	17569	-923254	13471	-918557	21360	-931842	15884	-993919	5950	-1008254	7553	-996858	5778	-1000826	6859
212	-887077	22834	-936486	17830	-938165	11552	-932498	10820	-991902	4800	-1006276	8729	-997412	5741	-999582	5703
225	-903004	17758	-925725	12898	-932154	9581	-948212	14502	-993007	7920	-1014787	8259	-996007	6364	-1.00031e+06	4330
233	-918552	13470	-942264	7507	-927081	14099	-947500	13495	-992121	6844	-1.01392e+06	8514	-996128	5122	-998944	5235
246	-915431	20231	-920930	15955	-927571	14570	-908266	16754	-990170	7513	-1012873	8763	-994188	9279	-998599	5732
256	-914161	10463	-925879	11041	-931563	12437	-933811	10849	-991720	7488	-1007378	13999	-1.00104e+06	7016	-990061	8637
261	-913637	12298	-923339	12006	-936045	8784	-938525	6865	-990655	6828	-1014014	10339	-993004	7177	-1001546	6268
269	-906451	21574	-921438	11967	-939636	10863	-928642	12006	-984888	7054	-1.00103e+06	6387	-989424	6469	-1002640	6831
Series	S_80kV_60 0.75 B40f
Image#	ROI 1		ROI 2		ROI 3		ROI 4		ROI 5		ROI 6		ROI 7		ROI 8
	Mean CT # [HU]	SD CT # [HU]	Mean CT # [HU]	SD CT # [HU]	Mean CT # [HU]	SD CT # [HU]	Mean CT # [HU]	SD CT # [HU]	Mean CT # [HU]	SD CT # [HU]	Mean CT # [HU]	SD CT # [HU]	Mean CT # [HU]	SD CT # [HU]	Mean CT # [HU]	SD CT # [HU]
188	-882110	24604	-945375	22108	-918357	22281	-947519	29613	-998057	12710	-1.00461e+06	12089	-1000720	10183	-1001119	9119
196	-875862	29842	-929795	15018	-930540	14171	-941014	28608	-998481	12112	-1.00857e+06	10218	-999767	11187	-1002748	7691
206	-917541	22280	-919629	23708	-918638	26306	-925335	20056	-998084	11481	-1.0095e+06	9018	-995957	13433	-1000032	9886
212	-895315	17559	-933429	23613	-940697	17547	-929502	17492	-993517	12467	-1.00665e+06	10100	-998930	11680	-1.00147e+06	11019
225	-902544	24758	-922118	16557	-934386	16742	-946964	18341	-994234	13119	-1.01304e+06	10018	-997096	11631	-1003302	11332
233	-917228	19074	-939882	12249	-925279	22973	-943154	21462	-988876	12531	-1012797	10919	-997433	8958	-1001755	10550
246	-907827	33388	-922411	21248	-916682	24215	-909430	23243	-993926	16001	-1.01201e+06	10099	-996163	10465	-1002028	9677
256	-917608	19942	-922635	15946	-931339	17231	-936801	13753	-991096	14072	-1.00643e+06	15987	-1000713	10602	-988439	16389
261	-926025	18403	-923759	15697	-926517	16922	-938429	15220	-992007	13243	-1.01073e+06	15299	-992159	14740	-1.00288e+06	11298
269	-907105	23194	-919852	15871	-933229	14849	-923319	17628	-988699	12623	-999406	9620	-986936	15814	-1002234	12850
Series	S_80kV_60 0.75 I40f 3
Image#	ROI 1		ROI 2		ROI 3		ROI 4		ROI 5		ROI 6		ROI 7		ROI 8
	Mean CT # [HU]	SD CT # [HU]	Mean CT # [HU]	SD CT # [HU]	Mean CT # [HU]	SD CT # [HU]	Mean CT # [HU]	SD CT # [HU]	Mean CT # [HU]	SD CT # [HU]	Mean CT # [HU]	SD CT # [HU]	Mean CT # [HU]	SD CT # [HU]	Mean CT # [HU]	SD CT # [HU]
188	-881618	21972	-945219	19728	-917936	20601	-947509	29056	-997731	9078	-1004465	9928	-1000295	6211	-999823	6965
196	-875420	28095	-929883	11933	-930088	10038	-940565	27891	-997669	8475	-1008152	8136	-1001855	5247	-998647	7970
206	-917760	19712	-919502	21683	-918259	24003	-925266	17708	-996881	8385	-1009208	7416	-999167	7170	-995292	9713
212	-893577	14758	-933128	20624	-940496	12721	-929157	14134	-992899	8921	-1006240	8263	-1000684	7701	-997961	7908
225	-901406	21723	-921282	13166	-933161	12974	-947266	14774	-993122	9751	-1012804	8815	-1002547	8641	-996677	8358
233	-916808	14791	-939632	8665	-925410	20283	-943392	18624	-988305	8782	-1012445	8870	-1001049	7798	-996379	6140
246	-907894	30972	-922196	17774	-916396	21146	-908783	20362	-992721	11715	-1011862	8698	-1001369	6938	-994954	7046
256	-916462	16130	-922645	12581	-930860	13495	-936527	10481	-990929	10909	-1006156	15123	-987632	11950	-1000195	8106
261	-924185	14934	-922612	11977	-926472	12061	-937957	11821	-990942	9862	-1011014	14230	-1002014	8628	-990647	10899
269	-906892	20295	-919064	12838	-933021	10595	-922793	14186	-987619	8902	-998633	7066	-1001878	9658	-986208	11320
Series	S_80kV_30 0.75 B40f
Image#	ROI 1		ROI 2		ROI 3		ROI 4		ROI 5		ROI 6		ROI 7		ROI 8
	Mean CT # [HU]	SD CT # [HU]	Mean CT # [HU]	SD CT # [HU]	Mean CT # [HU]	SD CT # [HU]	Mean CT # [HU]	SD CT # [HU]	Mean CT # [HU]	SD CT # [HU]	Mean CT # [HU]	SD CT # [HU]	Mean CT # [HU]	SD CT # [HU]	Mean CT # [HU]	SD CT # [HU]
188	-886668	28136	-949081	22797	-924968	25673	-953344	33311	-998036	14885	-1.00182e+06	13317	-998266	14726	-1001561	12916
196	-875473	30932	-931385	14446	-940207	16661	-948325	32088	-994031	17619	-1002358	14219	-999428	15547	-1.00227e+06	12351
206	-923936	23743	-924625	26996	-918741	27646	-927489	25555	-995214	17769	-1008320	12702	-994964	15724	-1000128	11890
212	-897934	20821	-941050	23381	-941109	15813	-934024	20965	-995192	16465	-1005286	11834	-997335	15330	-999607	12315
225	-907986	28759	-931474	17228	-930736	21598	-944939	22575	-989374	16959	-1010112	14144	-998844	15695	-996514	13719
233	-920103	19305	-947132	16011	-924071	30391	-946147	25153	-989511	17800	-1009107	13410	-997979	17892	-998545	13850
246	-908954	37528	-922260	22632	-919243	31286	-916864	27954	-988707	16214	-1.00754e+06	14394	-994894	17753	-1001355	16867
256	-915937	25990	-929113	21825	-944948	18088	-943708	17540	-988663	17097	-1010315	14029	-1002418	14111	-986236	16591
261	-932320	19852	-941895	18593	-936052	15148	-951684	16998	-987385	24372	-1.01036e+06	15268	-988049	19144	-1002829	12119
269	-918689	31613	-928763	20209	-937118	17954	-933267	20605	-989357	20146	-1.00245e+06	12870	-993502	15872	-998867	14207
Series	S_80kV_30 0.75 I40f 3
Image#	ROI 1		ROI 2		ROI 3		ROI 4		ROI 5		ROI 6		ROI 7		ROI 8
	Mean CT # [HU]	SD CT # [HU]	Mean CT # [HU]	SD CT # [HU]	Mean CT # [HU]	SD CT # [HU]	Mean CT # [HU]	SD CT # [HU]	Mean CT # [HU]	SD CT # [HU]	Mean CT # [HU]	SD CT # [HU]	Mean CT # [HU]	SD CT # [HU]	Mean CT # [HU]	SD CT # [HU]
188	-885159	24613	-948329	20077	-924244	22899	-953140	32368	-997771	10885	-1001305	10559	-1001323	9389	-998266	10389
196	-874671	28137	-931830	10406	-939463	12162	-947696	30866	-993265	13314	-1002504	10641	-1001606	8634	-998686	11564
206	-923364	19470	-924456	24138	-918691	24205	-926946	21887	-995049	13135	-1008120	9840	-999530	8354	-994651	11117
212	-895007	16296	-940518	19592	-941261	11411	-933655	16126	-994790	11783	-1004926	9074	-999137	8667	-996775	11000
225	-905964	25581	-930603	13071	-929607	16348	-944874	17687	-988976	12196	-1010154	11649	-996000	9860	-997663	11040
233	-919687	13936	-946318	10926	-923915	26748	-946185	21124	-989025	13009	-1009335	10616	-998091	9848	-997465	13305
246	-909085	35112	-921716	17956	-918829	27142	-914930	23979	-988678	11318	-1007284	11059	-1002078	12780	-993904	12183
256	-914479	20817	-928720	17073	-942671	13345	-942420	12791	-988220	12727	-1011378	11830	-985357	12107	-1002323	11150
261	-929416	14397	-940045	13078	-935233	10411	-949989	12307	-988428	18960	-1011076	13050	-1002636	8606	-987661	14539
269	-917689	27861	-927459	15846	-936321	12556	-932498	15894	-989350	14142	-1001723	9372	-998676	10682	-993011	10992
Series	S_80kV_12 0.75 B40f
Image#	ROI 1		ROI 2		ROI 3		ROI 4		ROI 5		ROI 6		ROI 7		ROI 8
	Mean CT # [HU]	SD CT # [HU]	Mean CT # [HU]	SD CT # [HU]	Mean CT # [HU]	SD CT # [HU]	Mean CT # [HU]	SD CT # [HU]	Mean CT # [HU]	SD CT # [HU]	Mean CT # [HU]	SD CT # [HU]	Mean CT # [HU]	SD CT # [HU]	Mean CT # [HU]	SD CT # [HU]
188	-892233	30042	-944633	26135	-920830	30030	-952544	36592	-990050	25472	-1000972	16549	-997067	17374	-996905	17760
196	-880336	41100	-932378	22444	-943123	21533	-949152	38482	-990784	22843	-1005167	14632	-995675	20118	-997496	20317
206	-922534	29547	-921085	31900	-919979	32010	-920565	29934	-991902	21812	-1.00399e+06	14706	-992089	20540	-1.00103e+06	14494
212	-899388	25165	-939312	28242	-942222	24515	-933432	24637	-988157	25542	-1001590	16464	-990880	24508	-994867	19731
225	-907149	36199	-924659	24273	-933725	27362	-945320	27735	-990189	24190	-1.00704e+06	16492	-992730	19258	-993712	18937
233	-920374	26283	-941739	21861	-926823	26509	-948350	27879	-987294	21936	-1.00373e+06	18017	-993461	18515	-998168	20057
246	-913237	43347	-926719	26628	-914614	39630	-916601	30342	-985406	27858	-1003822	21344	-989787	21311	-995915	18349
256	-923444	32754	-928677	26442	-936105	29681	-937157	25484	-987074	24942	-998456	21972	-997387	16833	-988404	23768
261	-938206	30786	-930762	23870	-922799	26712	-941316	29263	-984270	29895	-1000119	23340	-976509	27575	-998661	18770
269	-909741	39443	-924463	27564	-934057	30674	-925484	26913	-982063	26391	-995450	18484	-982459	28807	-1.00029e+06	19744
Series	S_80kV_12 0.75 I40f 3
Image#	ROI 1		ROI 2		ROI 3		ROI 4		ROI 5		ROI 6		ROI 7		ROI 8
	Mean CT # [HU]	SD CT # [HU]	Mean CT # [HU]	SD CT # [HU]	Mean CT # [HU]	SD CT # [HU]	Mean CT # [HU]	SD CT # [HU]	Mean CT # [HU]	SD CT # [HU]	Mean CT # [HU]	SD CT # [HU]	Mean CT # [HU]	SD CT # [HU]	Mean CT # [HU]	SD CT # [HU]
188	-889707	25006	-944011	19875	-920060	25665	-952270	33543	-991215	20143	-1001305	12283	-997481	13127	-997500	12407
196	-879004	37705	-932442	16850	-939860	14531	-947297	35842	-992042	16373	-1005145	10689	-997869	16009	-996311	14023
206	-921548	23478	-920618	28383	-918167	26349	-919766	24798	-992491	16727	-1004032	10985	-1000708	10385	-991655	14457
212	-896259	18756	-936972	23281	-941081	17296	-931303	17856	-989112	19512	-1001823	12285	-995614	14673	-991989	17972
225	-904053	31551	-922836	18300	-931879	20831	-944687	20403	-990741	18110	-1007416	12665	-994691	14272	-994305	13326
233	-918555	19157	-940879	14169	-926184	21094	-947213	20989	-987691	15974	-1004851	13560	-999353	15403	-994117	12818
246	-912484	38872	-924867	20548	-913061	31908	-915094	25301	-986587	20899	-1004440	17727	-996635	13822	-990613	15413
256	-920329	24304	-927245	20085	-934255	22412	-936025	18770	-988000	18167	-1000033	18080	-988368	16833	-997855	11965
261	-934715	22631	-929091	16854	-922431	18371	-939773	22412	-985277	24101	-1001795	19717	-999721	14172	-979519	19576
269	-909276	33890	-921675	20542	-932154	22050	-924263	19761	-982486	19198	-996248	13874	-1000306	15210	-982915	21747

## Sheet: Lung 4 LowAtt Chest
CAUTION: All stated measurements require rescaling with a factor of 10-3 to conform to the CT number scale in [HU]!
Series	S_120kv_120 0.75 B40f
Image#	ROI 1		ROI 2		ROI 3		ROI 4		ROI 5		ROI 6		ROI 7		ROI 8
	Mean CT # [HU]	SD CT # [HU]	Mean CT # [HU]	SD CT # [HU]	Mean CT # [HU]	SD CT # [HU]	Mean CT # [HU]	SD CT # [HU]	Mean CT # [HU]	SD CT # [HU]	Mean CT # [HU]	SD CT # [HU]	Mean CT # [HU]	SD CT # [HU]	Mean CT # [HU]	SD CT # [HU]
74	-968768	35146
76	-912819	16624	-932007	18367	-936381	19191	-946902	7256	-992797	5886	-1.0072e+06	5687	-1002234	5550	-1.00089e+06	3913
85	-889233	24979	-937672	27331	-911909	22318	-941827	9196	-994152	5914	-1003382	5499	-1000633	5873	-1001306	4129
95	-890430	13538	-919132	13812	-918420	16545	-942855	8969	-997036	4115	-1005317	5581	-1.00182e+06	4498	-1000718	4418
119	-883677	24100	-933975	12314	-927794	14440	-939448	9518	-995095	6949	-1006562	6385	-997514	4489	-999463	4197
126	-912152	12469	-915134	11493	-900675	17069	-941391	8866	-991074	7209	-1005362	7227	-998230	4972	-998925	3754
142	-924094	15643	-945075	25108	-927880	12500	-950649	6863	-991032	5918	-1006369	6639	-1.00255e+06	5829	-1.00001e+06	5218
152	-928598	12742	-938131	8288	-917469	14864	-943140	12850	-988118	5459	-1008773	7860	-999619	5288	-999982	5069
157	-922457	17849	-927378	20651	-920443	14244	-948606	12235	-988424	6595	-999739	5636	-999046	4796	-1.00243e+06	5227
172	-927557	11671	-921121	11710	-903833	20108	-937414	12739	-990745	7188	-1.00065e+06	4880	-995935	5789	-1001356	4434
187	-920926	12304	-925893	11378	-923576	18800	-939473	9135	-985986	6597	-998011	3973	-995657	5803	-999067	3869
Series	S_120kv_120 0.75 I40f 3
Image#	ROI 1		ROI 2		ROI 3		ROI 4		ROI 5		ROI 6		ROI 7		ROI 8
	Mean CT # [HU]	SD CT # [HU]	Mean CT # [HU]	SD CT # [HU]	Mean CT # [HU]	SD CT # [HU]	Mean CT # [HU]	SD CT # [HU]	Mean CT # [HU]	SD CT # [HU]	Mean CT # [HU]	SD CT # [HU]	Mean CT # [HU]	SD CT # [HU]	Mean CT # [HU]	SD CT # [HU]
74
76	-912730	14773	-932129	17103	-936209	16710	-946626	6145	-992136	4700	-1007050	4773	-1002039	3895	-1000184	2718
85	-889583	23965	-937885	26496	-911993	20754	-942099	7027	-993759	4394	-1002601	4662	-1.00024e+06	4174	-1000648	2963
95	-890528	12451	-919345	12579	-918742	14930	-942615	6751	-996438	3000	-1004957	4727	-1001082	3259	-1000418	3071
119	-884578	22638	-933525	10371	-927359	12270	-939315	7694	-994561	4941	-1006272	5656	-996950	3110	-998982	2914
126	-912050	10668	-915155	9434	-900711	15283	-941233	6695	-990495	5465	-1.00479e+06	6464	-997781	3372	-998466	2602
142	-923766	14143	-944954	24369	-927470	10748	-950241	5279	-990496	4625	-1005996	6202	-1001486	4151	-999571	3518
152	-928584	10524	-937798	6764	-917329	12565	-943388	10881	-987854	4204	-1008647	7463	-999342	3565	-999301	3783
157	-922681	16076	-927240	18768	-920564	11945	-948690	9626	-988141	5261	-999216	3883	-998582	3403	-1002084	4037
172	-927639	10083	-921249	9913	-904601	18688	-937874	10966	-990507	5307	-1.0003e+06	3363	-995168	4238	-1000993	3261
187	-920784	10195	-925704	9393	-923979	17062	-939371	7560	-985875	5667	-997643	2781	-995629	4067	-999089	3079
Series	S_120kV_60 0.75 B40f
Image#	ROI 1		ROI 2		ROI 3		ROI 4		ROI 5		ROI 6		ROI 7		ROI 8
	Mean CT # [HU]	SD CT # [HU]	Mean CT # [HU]	SD CT # [HU]	Mean CT # [HU]	SD CT # [HU]	Mean CT # [HU]	SD CT # [HU]	Mean CT # [HU]	SD CT # [HU]	Mean CT # [HU]	SD CT # [HU]	Mean CT # [HU]	SD CT # [HU]	Mean CT # [HU]	SD CT # [HU]
74	-968589	35742
76	x	16873	-928178	17912	-930277	22370	-949007	7692	-994353	8038	-1009745	6741	-1002996	6668	-1.00053e+06	5011
85	-890445	24930	-938394	28709	-913049	21958	-941382	9447	-993426	7386	-1002813	6678	-1001880	8162	-999769	6300
95	-892116	14839	-920363	14356	-916399	17515	-941880	8326	-997883	6538	-1.00515e+06	6519	-1.00132e+06	6812	-1.00068e+06	5214
119	-883557	24674	-931236	12737	-926274	16134	-939369	10148	-996165	9883	-1.00587e+06	7517	-999397	5873	-999346	4646
126	-912879	14027	-914299	13509	-902264	18635	-942258	9243	-992788	10314	-1005582	8119	-998996	6255	-999996	4935
142	-923322	16046	-943883	27673	-928339	14915	-951479	6998	-991668	7243	-1.00434e+06	8236	-1001857	7137	-999798	5473
152	-927895	12994	-940280	9976	-918217	16342	-940944	13147	-989739	7759	-1.00995e+06	9268	-999520	6875	-999479	5941
157	-921436	18418	-928544	20058	-922121	16081	-943627	13173	-988099	7718	-999035	7136	-999518	7942	-1002490	7259
172	-925136	13384	-920626	14091	-902925	19829	-938621	14153	-991121	10100	-1.00068e+06	7121	-996287	6885	-1.00201e+06	5527
187	-921233	11549	-923179	13179	-923283	20565	-938671	9668	-990327	9047	-998154	5619	-996873	7857	-1.00081e+06	7185
Series	S_120kV_60 0.75 I40f 3
Image#	ROI 1		ROI 2		ROI 3		ROI 4		ROI 5		ROI 6		ROI 7		ROI 8
	Mean CT # [HU]	SD CT # [HU]	Mean CT # [HU]	SD CT # [HU]	Mean CT # [HU]	SD CT # [HU]	Mean CT # [HU]	SD CT # [HU]	Mean CT # [HU]	SD CT # [HU]	Mean CT # [HU]	SD CT # [HU]	Mean CT # [HU]	SD CT # [HU]	Mean CT # [HU]	SD CT # [HU]
74
76	-914869	15438	-928261	16482	-930165	20566	-948853	6308	-993601	6202	-1009170	5352	-1002479	4585	-1000457	3590
85	-890495	23711	-938275	27856	-912944	19909	-941728	7151	-992816	5386	-1.00231e+06	4962	-1001060	5989	-999701	4442
95	-891803	13154	-920609	12857	-916385	15608	-941873	6186	-997142	4512	-1.00478e+06	5220	-1001110	4965	-1.00001e+06	3556
119	-884121	23238	-930911	10373	-926100	13848	-939229	8427	-995179	7289	-1.00572e+06	6209	-998716	4041	-999032	3162
126	-912429	11900	-914158	11278	-902032	16730	-942129	6715	-992039	8087	-1005195	7272	-998456	4273	-999737	3467
142	-922867	14350	-943655	26942	-927643	12461	-950940	5241	-991100	5575	-1004401	7353	-1.00106e+06	4822	-999163	3817
152	-927916	10680	-939532	8310	-918161	13547	-941115	10980	-989289	5924	-1.0095e+06	8347	-999110	4623	-999209	4163
157	-921223	16557	-928336	18414	-922354	13478	-944222	10665	-987498	5628	-998396	5117	-998709	5405	-1002115	5112
172	-925443	11674	-920595	11358	-903246	17747	-938684	12009	-990216	7187	-1.00006e+06	4972	-995297	5031	-1.00166e+06	3941
187	-921141	9333	-923186	10728	-923760	18674	-938463	7593	-989100	6489	-997418	3796	-995473	5190	-999911	5225
Series	S_120kV_30 0.75 B40f
Image#	ROI 1		ROI 2		ROI 3		ROI 4		ROI 5		ROI 6		ROI 7		ROI 8
	Mean CT # [HU]	SD CT # [HU]	Mean CT # [HU]	SD CT # [HU]	Mean CT # [HU]	SD CT # [HU]	Mean CT # [HU]	SD CT # [HU]	Mean CT # [HU]	SD CT # [HU]	Mean CT # [HU]	SD CT # [HU]	Mean CT # [HU]	SD CT # [HU]	Mean CT # [HU]	SD CT # [HU]
74	-970481	36802
76	-916422	18006	-930882	18044	-912489	21926	-947633	10987	-996570	8987	-1.00623e+06	8976	-1001468	7814	-1.00143e+06	9998
85	-885678	25757	-935697	27987	-911519	23193	-941254	10630	-996706	8700	-1.00246e+06	9643	-1.00103e+06	8341	-1.00299e+06	7341
95	-892993	16239	-920854	15397	-919208	17562	-944134	10829	-999427	11462	-1.00652e+06	7697	-1.00272e+06	8074	-1.0003e+06	5581
119	-886532	25164	-931793	13147	-927032	15337	-937803	11943	-994677	9816	-1005254	7780	-999589	10251	-999488	8988
126	-910645	14957	-913581	12533	-905446	18950	-944057	11344	-990792	10096	-1004152	9352	-1.00066e+06	10244	-999758	8494
142	-925864	19227	-943473	27420	-923905	14223	-950131	8595	-992546	10661	-1006128	9960	-1002789	8299	-1.00067e+06	7964
152	-931871	13318	-940908	10407	-911622	17352	-941157	14948	-992000	13044	-1.0093e+06	9549	-998957	8106	-998599	7052
157	-927851	20846	-934371	21644	-911518	16249	-951736	13921	-992643	11693	-1.00098e+06	7804	-996528	8797	-1003629	7611
172	-927918	13713	-920436	15213	-904470	19556	-939744	14211	-990479	10426	-1000418	6795	-996928	10722	-1000819	8046
187	-923569	14626	-922889	14200	-923548	22420	-939512	12225	-989865	10932	-997464	7569	-1000926	8456	-1.00138e+06	9656
Series	S_120kV_30 0.75 I40f 3
Image#	ROI 1		ROI 2		ROI 3		ROI 4		ROI 5		ROI 6		ROI 7		ROI 8
	Mean CT # [HU]	SD CT # [HU]	Mean CT # [HU]	SD CT # [HU]	Mean CT # [HU]	SD CT # [HU]	Mean CT # [HU]	SD CT # [HU]	Mean CT # [HU]	SD CT # [HU]	Mean CT # [HU]	SD CT # [HU]	Mean CT # [HU]	SD CT # [HU]	Mean CT # [HU]	SD CT # [HU]
74
76	-916319	16140	-930889	16357	-913140	19800	-947350	8621	-995643	6402	-1005883	6943	-1.00068e+06	5404	-1000780	6965
85	-885530	24366	-935512	26745	-911188	20775	-941420	7517	-995844	6292	-1.0018e+06	7373	-1000279	5916	-1.00245e+06	5162
95	-891856	13842	-921085	13477	-918565	15196	-943869	8220	-998616	7907	-1006100	5877	-1001861	5512	-999779	3831
119	-886975	23615	-931139	10373	-926872	12622	-937509	8733	-993930	7262	-1005067	5952	-998504	7151	-998767	6256
126	-910138	12072	-913570	10574	-905225	16314	-943681	7959	-989943	7410	-1.00403e+06	7660	-1000223	7138	-999057	5788
142	-925476	17687	-943107	26350	-923042	11633	-949496	5985	-991971	7801	-1005365	8280	-1.00164e+06	5752	-999681	5586
152	-931308	10056	-940443	8005	-911717	14436	-941213	12581	-991250	9326	-1.00915e+06	7768	-997861	5292	-998121	4831
157	-927465	19118	-934106	19309	-911475	13311	-952007	10612	-991763	8536	-1.00029e+06	5239	-995681	5968	-1.00293e+06	5117
172	-927489	11575	-920464	12522	-904883	17046	-939807	11880	-989617	7737	-999489	4689	-996226	7586	-1000509	5773
187	-922841	11447	-922818	11488	-924265	20076	-939580	9082	-988783	8723	-997057	5120	-1000064	5768	-1.00105e+06	6751
Series	S_120kV_12 0.75 B40f
Image#	ROI 1		ROI 2		ROI 3		ROI 4		ROI 5		ROI 6		ROI 7		ROI 8
	Mean CT # [HU]	SD CT # [HU]	Mean CT # [HU]	SD CT # [HU]	Mean CT # [HU]	SD CT # [HU]	Mean CT # [HU]	SD CT # [HU]	Mean CT # [HU]	SD CT # [HU]	Mean CT # [HU]	SD CT # [HU]	Mean CT # [HU]	SD CT # [HU]	Mean CT # [HU]	SD CT # [HU]
74	-968379	36590
76	-917365	21496	-931282	17815	-910227	22660	-944815	13478	-998360	13456	-1.00411e+06	13194	-1.00065e+06	12899	-1.00169e+06	12090
85	-883297	26285	-932056	29115	-911049	24360	-940201	12875	-997379	12336	-1001664	11409	-1.00183e+06	10536	-1.00135e+06	12275
95	-894989	18343	-921911	18345	-920035	21803	-943926	12765	-999146	15887	-1005132	9554	-1002733	10788	-1.00038e+06	11754
119	-887553	31067	-930871	16648	-929139	20446	-938125	15562	-996582	14510	-1003254	12427	-997124	16007	-999686	13288
126	-910397	20221	-912405	15832	-906039	22438	-942229	12263	-989247	12966	-1.00433e+06	14156	-1.00257e+06	12224	-998847	12455
142	-926336	22280	-944335	23949	-922880	21831	-949128	12857	-992454	14394	-1.0035e+06	13764	-1003386	11829	-1000574	9838
152	-929556	17991	-940099	13339	-914157	20595	-939724	17539	-992782	15090	-1009396	11021	-998566	13472	-999571	11070
157	-927773	22935	-935869	26881	-910118	17720	-951570	17783	-992258	17741	-1.00152e+06	10860	-996472	13384	-1003052	10240
172	-925246	17512	-919844	16956	-902744	22103	-939140	18980	-990872	14981	-999564	12470	-998957	14193	-999505	11800
187	-922382	16338	-922832	18103	-928767	22948	-941406	16441	-987068	16395	-997632	13650	-999777	13082	-1.00096e+06	13581
Series	S_120kV_12 0.75 I40f 3
Image#	ROI 1		ROI 2		ROI 3		ROI 4		ROI 5		ROI 6		ROI 7		ROI 8
	Mean CT # [HU]	SD CT # [HU]	Mean CT # [HU]	SD CT # [HU]	Mean CT # [HU]	SD CT # [HU]	Mean CT # [HU]	SD CT # [HU]	Mean CT # [HU]	SD CT # [HU]	Mean CT # [HU]	SD CT # [HU]	Mean CT # [HU]	SD CT # [HU]	Mean CT # [HU]	SD CT # [HU]
74
76	-916670	17856	-931265	15490	-910198	19484	-944664	10358	-997329	9602	-1004152	9838	-999933	9246	-1001021	8545
85	-883293	24200	-932533	27655	-910453	21284	-940184	8950	-996174	8409	-1.00142e+06	7939	-1.00116e+06	7355	-1000754	8693
95	-892701	14725	-921221	14751	-918682	18129	-943671	8611	-998765	11467	-1.00488e+06	7034	-1.00189e+06	7313	-999632	8796
119	-887028	27661	-930029	12847	-927633	16024	-937566	11694	-995533	10520	-1003046	9497	-997351	12276	-999042	9944
126	-909216	15852	-911993	12284	-905114	18988	-941753	8170	-988929	9736	-1.00389e+06	11151	-1.00157e+06	8729	-998320	8663
142	-925689	19508	-943021	21898	-922021	18231	-948780	8801	-991843	10594	-1.00343e+06	10127	-1.00256e+06	8639	-999599	6880
152	-928923	13504	-939103	10249	-912584	15376	-939696	13676	-992507	10385	-1009094	8390	-997598	9245	-998716	7798
157	-926401	19427	-934530	23045	-909950	13381	-950870	13271	-992007	13270	-1000742	7459	-995493	9332	-1001913	7545
172	-924854	13908	-919696	13215	-902972	18376	-939168	15423	-989702	11051	-999132	8945	-998075	9868	-999402	8484
187	-921208	11494	-922532	13512	-927820	19626	-940597	11822	-986651	12588	-997029	9844	-999113	9023	-1000748	9645
Series	S_80kv_120 0.75 B40f
Image#	ROI 1		ROI 2		ROI 3		ROI 4		ROI 5		ROI 6		ROI 7		ROI 8
	Mean CT # [HU]	SD CT # [HU]	Mean CT # [HU]	SD CT # [HU]	Mean CT # [HU]	SD CT # [HU]	Mean CT # [HU]	SD CT # [HU]	Mean CT # [HU]	SD CT # [HU]	Mean CT # [HU]	SD CT # [HU]	Mean CT # [HU]	SD CT # [HU]	Mean CT # [HU]	SD CT # [HU]
74	-972004	35478
76	-922674	16115	-934181	18768	-917201	19760	-951276	7662	-992685	8888	-1.00603e+06	8298	-1000950	7841	-1.00275e+06	7639
85	-894134	27371	-940125	29915	-915568	21055	-945512	10351	-994418	9693	-1002943	7563	-1002406	7668	-1.00177e+06	8334
95	-891570	13508	-924288	15266	-919466	18171	-948208	9902	-996438	8793	-1.00672e+06	9537	-1.00119e+06	7003	-1001657	6012
119	-887695	25316	-935361	11952	-928509	15419	-941194	11632	-994582	11445	-1.00499e+06	9350	-997262	9601	-997731	6783
126	-912684	13266	-915081	12178	-907332	18606	-945767	9519	-988784	11183	-1005887	8928	-1000166	10411	-998762	7551
142	-926818	17806	-947146	29662	-925929	14471	-955326	9640	-990404	9960	-1.00551e+06	8848	-1.00289e+06	6826	-999652	7978
152	-931587	13754	-945649	12194	-917311	17007	-943182	13402	-988457	7875	-1.01308e+06	7913	-998438	8024	-1.00149e+06	6454
157	-929429	20899	-934311	21416	-919271	15808	-957915	11503	-992152	12512	-999527	8208	-995840	8342	-1.00538e+06	6045
172	-929307	13835	-922882	12688	-906431	20495	-940982	14598	-991727	10123	-1000768	6500	-997487	9321	-1001559	6379
187	-919530	14738	-928061	13999	-927367	19225	-942007	10997	-987082	11839	-997739	7915	-1000145	10857	-1.00063e+06	8349
Series	S_80kv_120 0.75 I40f 3
Image#	ROI 1		ROI 2		ROI 3		ROI 4		ROI 5		ROI 6		ROI 7		ROI 8
	Mean CT # [HU]	SD CT # [HU]	Mean CT # [HU]	SD CT # [HU]	Mean CT # [HU]	SD CT # [HU]	Mean CT # [HU]	SD CT # [HU]	Mean CT # [HU]	SD CT # [HU]	Mean CT # [HU]	SD CT # [HU]	Mean CT # [HU]	SD CT # [HU]	Mean CT # [HU]	SD CT # [HU]
74
76	-922252	14710	-934230	17229	-917507	17848	-951063	6021	-992024	6511	-1.00538e+06	6295	-1.00018e+06	5279	-1.00187e+06	5269
85	-894046	26238	-940261	29127	-915383	19091	-945382	7520	-993387	6974	-1.00283e+06	5862	-1002074	5528	-1001210	6084
95	-890894	11534	-924587	13276	-919244	16023	-948314	7518	-995808	6040	-1.00673e+06	7726	-1.00041e+06	4760	-1001050	4161
119	-888323	23712	-934746	9650	-928552	12854	-940921	9192	-993825	8830	-1005117	7986	-996557	6337	-997498	4705
126	-912323	11067	-915218	9955	-907196	16406	-945566	7111	-988007	8201	-1006078	7562	-999484	7027	-998345	5127
142	-926706	16387	-947157	29145	-925746	12011	-954986	6883	-989825	7312	-1004918	7415	-1002182	4538	-999163	5632
152	-931077	11127	-945085	9718	-917294	14143	-943521	11339	-987968	5679	-1.01257e+06	6581	-997580	5483	-1000865	4547
157	-928535	18588	-934095	19608	-919068	12762	-957556	8439	-991198	9225	-999307	6051	-995387	5860	-1004371	4351
172	-929168	11635	-922882	10542	-906840	18437	-941161	12191	-990546	7434	-999882	4479	-996254	6412	-1001438	4511
187	-919095	11729	-927725	11596	-927714	16938	-941657	8620	-986427	8968	-996925	5723	-998961	7426	-999908	5925
Series	S_80kV_60 0.75 B40f
Image#	ROI 1		ROI 2		ROI 3		ROI 4		ROI 5		ROI 6		ROI 7		ROI 8
	Mean CT # [HU]	SD CT # [HU]	Mean CT # [HU]	SD CT # [HU]	Mean CT # [HU]	SD CT # [HU]	Mean CT # [HU]	SD CT # [HU]	Mean CT # [HU]	SD CT # [HU]	Mean CT # [HU]	SD CT # [HU]	Mean CT # [HU]	SD CT # [HU]	Mean CT # [HU]	SD CT # [HU]
74	-973130	35906
76	-918206	17715	-937401	20422	-938158	22486	-952710	9550	-992755	11659	-1006656	9983	-1.00174e+06	10764	-1.00337e+06	9841
85	-893696	27315	-942899	29907	-913192	24804	-945633	12298	-995085	11344	-1003095	8833	-1000110	12013	-1.0021e+06	10662
95	-896137	17729	-922285	15935	-924516	18495	-946219	12377	-998167	11617	-1005751	11557	-1004189	8585	-1.00144e+06	10834
119	-888032	25407	-936764	13496	-929979	16703	-942817	12923	-995088	13088	-1005406	11164	-998518	12915	-1.00085e+06	9447
126	-914638	16158	-917599	15118	-904279	21893	-944161	10633	-992283	15744	-1.00598e+06	10642	-999993	12591	-999391	8312
142	-927472	20093	-949598	31067	-928106	16659	-954918	10181	-991968	12879	-1008979	10983	-1.00255e+06	12032	-1.00063e+06	10653
152	-931825	13605	-943113	11357	-919797	17639	-945839	16501	-989886	11876	-1010906	10250	-1.00077e+06	10974	-1002082	11831
157	-923078	19629	-931958	23243	-921782	18572	-951077	15238	-990523	11293	-1001629	10804	-999745	11210	-1.00467e+06	9457
172	-929893	18243	-922464	15393	-906868	23074	-941333	15793	-991433	14869	-1000846	8736	-996043	10995	-1.00208e+06	9522
187	-920951	16002	-929854	15934	-927689	22609	-942141	12893	-986530	13746	-999343	9638	-999053	12979	-1001943	8939
Series	S_80kV_60 0.75 I40f 3
Image#	ROI 1		ROI 2		ROI 3		ROI 4		ROI 5		ROI 6		ROI 7		ROI 8
	Mean CT # [HU]	SD CT # [HU]	Mean CT # [HU]	SD CT # [HU]	Mean CT # [HU]	SD CT # [HU]	Mean CT # [HU]	SD CT # [HU]	Mean CT # [HU]	SD CT # [HU]	Mean CT # [HU]	SD CT # [HU]	Mean CT # [HU]	SD CT # [HU]	Mean CT # [HU]	SD CT # [HU]
74	-972621	35142
76	-917826	15662	-937268	18422	-937428	19989	-952182	7388	-991762	8771	-1006624	7848	-1002709	6707	-1000883	7524
85	-893650	25959	-942676	28666	-913007	22771	-945548	8982	-994043	8200	-1002601	6328	-1001381	7679	-999760	8523
95	-894852	14856	-922740	13937	-924004	15516	-946283	9248	-997416	8258	-1005537	8716	-1000689	7955	-1003214	5856
119	-888447	23191	-935900	10630	-929609	13878	-942821	9784	-994477	9550	-1005633	8869	-1000110	6615	-997408	8967
126	-913440	12214	-917236	12005	-903643	18700	-944219	7406	-991519	12343	-1005447	8608	-998996	5836	-999212	8728
142	-926738	18411	-949299	29909	-927007	13766	-954163	7082	-991086	9451	-1008770	8518	-999862	7209	-1001946	8437
152	-930923	10379	-942202	8655	-919147	13822	-946056	13138	-988982	8619	-1010525	8569	-1001585	8865	-999879	7896
157	-922968	17381	-931279	20297	-921200	14728	-951384	11579	-989297	8128	-1000876	7848	-1003990	6665	-998734	7811
172	-929414	15224	-922228	12059	-907470	19929	-941435	12693	-990844	10565	-1000146	5943	-1001441	6905	-995197	7538
187	-920869	12410	-928757	12338	-927470	19526	-941965	9739	-985847	9995	-998446	6932	-1000968	6197	-998399	9080
Series	S_80kV_30 0.75 B40f
Image#	ROI 1		ROI 2		ROI 3		ROI 4		ROI 5		ROI 6		ROI 7		ROI 8
	Mean CT # [HU]	SD CT # [HU]	Mean CT # [HU]	SD CT # [HU]	Mean CT # [HU]	SD CT # [HU]	Mean CT # [HU]	SD CT # [HU]	Mean CT # [HU]	SD CT # [HU]	Mean CT # [HU]	SD CT # [HU]	Mean CT # [HU]	SD CT # [HU]	Mean CT # [HU]	SD CT # [HU]
74	-977874	34381
76	-923915	22411	-936303	21415	-941532	27111	-960434	12591	-992388	19275	-1.00883e+06	11123	-1.00093e+06	13508	-1001369	11771
85	-895484	29012	-947923	31024	-923697	25540	-952074	14092	-992645	16188	-1.00306e+06	10613	-1.00015e+06	17946	-1000737	13579
95	-897947	20201	-929573	17841	-927170	22427	-950360	13834	-998463	15656	-1.00468e+06	13379	-1.00067e+06	13960	-999146	12763
119	-887816	29472	-938311	19378	-936477	18559	-949466	14060	-994232	18616	-1005625	13880	-998681	15729	-1.00007e+06	11536
126	-914837	19699	-922746	16889	-909568	25242	-952520	14280	-993035	18800	-1004493	11448	-997650	15088	-1.00031e+06	12096
142	-926241	21873	-950594	28341	-935286	21622	-960738	13958	-991193	17399	-1004787	13368	-1001321	14312	-999071	12622
152	-934322	21901	-950617	15809	-925570	20734	-950189	22030	-989089	16863	-1007640	13253	-997320	14786	-1.00138e+06	12300
157	-923613	24603	-935940	25447	-929793	24033	-954771	16979	-986657	17162	-997254	16961	-1.00009e+06	13542	-1.00138e+06	15104
172	-929486	23217	-921218	17401	-909641	24533	-944656	18259	-987691	20122	-999368	13692	-999082	14661	-1000409	12798
187	-925201	21511	-933507	19784	-929057	26610	-941622	16127	-990388	20550	-997043	13071	-992968	16369	-1.00052e+06	12720
Series	S_80kV_30 0.75 I40f 3
Image#	ROI 1		ROI 2		ROI 3		ROI 4		ROI 5		ROI 6		ROI 7		ROI 8
	Mean CT # [HU]	SD CT # [HU]	Mean CT # [HU]	SD CT # [HU]	Mean CT # [HU]	SD CT # [HU]	Mean CT # [HU]	SD CT # [HU]	Mean CT # [HU]	SD CT # [HU]	Mean CT # [HU]	SD CT # [HU]	Mean CT # [HU]	SD CT # [HU]	Mean CT # [HU]	SD CT # [HU]
74	-977046	32848
76	-922730	19224	-936711	18619	-939996	23684	-959444	8778	-991696	15369	-1008177	8144	-1000645	8323	-1000500	9826
85	-895106	26227	-947624	29307	-922557	22104	-951749	9737	-992064	11566	-1002696	7613	-1000164	9509	-1000071	13457
95	-896222	16604	-929242	14305	-925873	18397	-950534	9727	-997530	11263	-1004345	10415	-998504	9217	-1000278	9752
119	-887415	25821	-937914	14198	-936039	15012	-949093	10518	-994140	14091	-1005396	10399	-999484	7979	-997504	11260
126	-913390	15167	-922264	12628	-908629	21192	-951419	9722	-992760	13560	-1004043	8205	-999395	9001	-997244	10430
142	-925045	19033	-950231	26247	-934237	17096	-959592	9313	-990300	12370	-1004610	9943	-998106	8799	-1000982	9785
152	-932427	16310	-948901	11599	-924280	16537	-950231	17170	-988207	12284	-1007255	10945	-1000901	8542	-997149	10701
157	-923039	21233	-934625	21707	-928775	19255	-955123	12234	-985936	13207	-997025	12814	-1001203	11399	-998979	9540
172	-928293	18887	-921052	13134	-910302	19764	-944716	13940	-987876	14592	-999039	9881	-1000160	9534	-997577	10395
187	-924413	16519	-932432	14321	-928682	21976	-941756	11763	-990007	14776	-997021	9260	-999755	8974	-992979	11472
Series	S_80kV_12 0.75 B40f
Image#	ROI 1		ROI 2		ROI 3		ROI 4		ROI 5		ROI 6		ROI 7		ROI 8
	Mean CT # [HU]	SD CT # [HU]	Mean CT # [HU]	SD CT # [HU]	Mean CT # [HU]	SD CT # [HU]	Mean CT # [HU]	SD CT # [HU]	Mean CT # [HU]	SD CT # [HU]	Mean CT # [HU]	SD CT # [HU]	Mean CT # [HU]	SD CT # [HU]	Mean CT # [HU]	SD CT # [HU]
74	-975891	34981
76	-922887	28684	-940397	26292	-938921	29512	-957794	17764	-988357	20083	-1.00301e+06	16189	-995394	19165	-997773	18121
85	-899505	36272	-947732	32678	-918390	28537	-950936	20503	-987610	25369	-1.0015e+06	15755	-994954	21484	-996993	17626
95	-897616	25063	-924765	22849	-927163	26257	-949792	17186	-988872	21537	-1.0014e+06	20818	-997744	20186	-998096	16647
119	-889174	39730	-938621	23282	-933633	25339	-947000	20724	-987421	26442	-1.00109e+06	18354	-991684	23187	-998703	16202
126	-916230	29740	-924651	20747	-907843	32862	-946839	22009	-982837	28263	-1005996	15971	-991816	22934	-997395	14967
142	-931318	29364	-951936	39623	-928890	26557	-957057	18710	-987279	22023	-1.00093e+06	21132	-995436	20758	-992287	23812
152	-935517	22246	-944585	21602	-918955	27215	-948469	23725	-983586	24100	-1003853	17543	-995758	18125	-993149	26437
157	-923039	36811	-933269	29444	-923257	28029	-952292	19576	-985473	22215	-992929	20655	-995968	18475	-999958	16863
172	-931421	29552	-922979	24944	-912954	31586	-940737	22797	-980894	32449	-998057	18709	-991685	20694	-999498	16620
187	-914481	26355	-937968	22216	-935120	29643	-942820	25529	-980007	29351	-995968	19360	-991834	23613	-995766	16694
Series	S_80kV_12 0.75 I40f 3
Image#	ROI 1		ROI 2		ROI 3		ROI 4		ROI 5		ROI 6		ROI 7		ROI 8
	Mean CT # [HU]	SD CT # [HU]	Mean CT # [HU]	SD CT # [HU]	Mean CT # [HU]	SD CT # [HU]	Mean CT # [HU]	SD CT # [HU]	Mean CT # [HU]	SD CT # [HU]	Mean CT # [HU]	SD CT # [HU]	Mean CT # [HU]	SD CT # [HU]	Mean CT # [HU]	SD CT # [HU]
74	-974351	32013
76	-922096	22839	-938812	21571	-937165	24157	-956524	12280	-989269	14234	-1002947	12168	-998610	13160	-996578	12950
85	-897615	31421	-947028	29172	-916854	22520	-950406	14334	-988848	19597	-1001261	11373	-997541	12626	-996389	16267
95	-894324	19386	-925036	16853	-925290	20377	-949459	11519	-990644	15533	-1002231	16795	-999282	12267	-998694	14141
119	-888521	34629	-937436	16133	-931730	18971	-946208	14716	-988540	20505	-1001569	14402	-999032	11974	-992372	17197
126	-914436	23164	-922951	14327	-905936	25963	-946599	15315	-984519	22243	-1005734	12448	-997470	10910	-993233	16212
142	-930395	25154	-950854	35793	-927951	18766	-956429	12719	-988675	16227	-1001745	17110	-993426	18669	-996271	15497
152	-933178	15268	-943383	14989	-917783	20379	-948021	16722	-984707	17313	-1005112	13486	-994521	20780	-996441	12345
157	-921954	29712	-931424	24249	-922511	20953	-953028	13402	-986484	15302	-994530	14599	-999899	12055	-996564	13004
172	-929400	22846	-921734	18438	-912765	23890	-940554	16722	-981947	25831	-998729	13096	-999712	12099	-992283	14631
187	-915078	19643	-934282	15665	-933283	22453	-942449	18763	-980164	22048	-996536	13651	-996525	11912	-992601	17150

## Sheet: Lung 5 LowAtt Chest
CAUTION: All stated measurements require rescaling with a factor of 10-3 to conform to the CT number scale in [HU]!
Series	S_120kv_120 0.75 B40f
Image#	ROI 1		ROI 2		ROI 3		ROI 4		ROI 5		ROI 6		ROI 7		ROI 8
	Mean CT # [HU]	SD CT # [HU]	Mean CT # [HU]	SD CT # [HU]	Mean CT # [HU]	SD CT # [HU]	Mean CT # [HU]	SD CT # [HU]	Mean CT # [HU]	SD CT # [HU]	Mean CT # [HU]	SD CT # [HU]	Mean CT # [HU]	SD CT # [HU]	Mean CT # [HU]	SD CT # [HU]
71	-905078	10968	-915167	26728	-918551	12756	-935468	14353	-992661	5213	-1.00396e+06	5586	-989709	6123	-998636	4489
80	-893086	95757	-940635	22402	-913579	16341	-929839	19324	-992864	5310	-1.00503e+06	5668	-998177	4125	-1000601	3393
96	-873124	26608	-938420	25648	-920276	17148	-931893	25444	-993310	7105	-1.00357e+06	5222	-996825	4084	-998859	4424
103	-887605	24263	-917124	14736	-929556	15436	-920149	14136	-996275	6961	-998910	4211	-996220	4902	-1.00258e+06	4131
112	-867157	23248	-914418	14050	-920486	13545	-919252	15927	-993762	5211	-999792	4564	-998014	5562	-996323	4238
120	-825728	24685	-928681	10325	-919118	11522	-925911	11717	-991839	5643	-997585	3708	-995844	6436	-1001267	4767
124	-876200	19072	-901621	19626	-925436	9775	-922829	15784	-993611	6421	-997801	3786	-997557	5182	-999124	5035
136	-865068	18304	-918211	13502	-919921	12777	-933682	10344	-992452	6194	-999312	4800	-996866	4054	-999922	4429
149	-866744	23412	-925110	10968	-931146	7624	-931500	23363	-989543	6835	-1.00041e+06	4893	-998057	4564	-998782	4324
161	-879512	14839	-921767	12807	-912996	14785	-928527	15157	-990843	7306	-999957	3756	-996855	4593	-999493	4051
Series	S_120kv_120 0.75 I40f 3
Image#	ROI 1		ROI 2		ROI 3		ROI 4		ROI 5		ROI 6		ROI 7		ROI 8
	Mean CT # [HU]	SD CT # [HU]	Mean CT # [HU]	SD CT # [HU]	Mean CT # [HU]	SD CT # [HU]	Mean CT # [HU]	SD CT # [HU]	Mean CT # [HU]	SD CT # [HU]	Mean CT # [HU]	SD CT # [HU]	Mean CT # [HU]	SD CT # [HU]	Mean CT # [HU]	SD CT # [HU]
71	-904481	9085	-915436	25418	-918767	10648	-934549	12895	-992504	3873	-1003811	4326	-989489	5047	-998300	3124
80	-893386	95893	-940050	21294	-913737	14713	-929904	18091	-992713	4090	-1.00492e+06	4643	-998057	2787	-1.0003e+06	2334
96	-873344	25384	-937993	24774	-920456	16194	-931972	25004	-992680	4918	-1.00287e+06	4406	-996465	2886	-998901	3156
103	-887302	23028	-916795	12681	-929507	13908	-920191	12596	-995739	5069	-998308	3084	-995436	3370	-1.00185e+06	2926
112	-867441	21325	-914589	12732	-920432	11273	-919191	14212	-993357	4054	-998784	3221	-996788	3773	-996145	2929
120	-825915	22660	-928789	8342	-919318	9363	-925489	10323	-991455	4561	-997225	2685	-995447	4479	-1000783	3348
124	-875643	17455	-901864	18615	-925213	7624	-922964	13610	-993151	5030	-997509	2601	-996775	4004	-998357	3651
136	-864361	16475	-917919	11424	-920101	10709	-933611	8103	-992004	4957	-998716	3334	-996736	2861	-999601	3221
149	-867102	21214	-925269	8854	-930804	5644	-931892	22486	-989311	5223	-999932	3418	-997768	3106	-998447	3012
161	-879286	12878	-921444	10628	-912664	13443	-928651	13383	-990269	5543	-999457	2704	-996385	3115	-999135	2900
Series	S_120kV_60 0.75 B40f
Image#	ROI 1		ROI 2		ROI 3		ROI 4		ROI 5		ROI 6		ROI 7		ROI 8
	Mean CT # [HU]	SD CT # [HU]	Mean CT # [HU]	SD CT # [HU]	Mean CT # [HU]	SD CT # [HU]	Mean CT # [HU]	SD CT # [HU]	Mean CT # [HU]	SD CT # [HU]	Mean CT # [HU]	SD CT # [HU]	Mean CT # [HU]	SD CT # [HU]	Mean CT # [HU]	SD CT # [HU]
71	-903541	12041	-913745	29450	-920541	13452	-931954	16234	-993836	8606	-1001768	7124	-995312	7124	-998837	4649
80	-895650	96383	-943539	22023	-917540	17046	-932450	20097	-991944	7127	-1.00431e+06	6345	-1001067	6196	-1.00153e+06	6152
96	-876461	24293	-936556	27994	-923834	15211	-932790	27479	-993132	7386	-1002336	6691	-999350	5426	-1000201	6522
103	-882808	24996	-913452	15629	-930458	15074	-921248	13889	-993146	7638	-998867	6716	-998117	6269	-999924	5187
112	-870455	22377	-919761	15668	-927745	14646	-923933	16458	-995213	7633	-999982	6672	-995922	6681	-999791	5378
120	-829823	25158	-933502	11263	-917446	12847	-929184	11863	-990738	10046	-1.00168e+06	5303	-995752	6165	-1003822	5802
124	-879293	19501	-904843	20987	-919160	11126	-923514	14971	-996042	7886	-1000772	4768	-994507	7121	-999890	5164
136	-862036	20586	-920951	13995	-922993	13660	-932145	9444	-990014	7145	-998533	4867	-996729	6596	-1000876	6516
149	-868302	19588	-923696	12744	-932911	9652	-931972	23515	-988118	8325	-999953	5756	-999989	6962	-1000056	6875
161	-876792	16914	-917500	12218	-919346	15387	-930534	16588	-987559	8175	-999904	6441	-999710	6718	-1001369	4965
Series	S_120kV_60 0.75 I40f 3
Image#	ROI 1		ROI 2		ROI 3		ROI 4		ROI 5		ROI 6		ROI 7		ROI 8
	Mean CT # [HU]	SD CT # [HU]	Mean CT # [HU]	SD CT # [HU]	Mean CT # [HU]	SD CT # [HU]	Mean CT # [HU]	SD CT # [HU]	Mean CT # [HU]	SD CT # [HU]	Mean CT # [HU]	SD CT # [HU]	Mean CT # [HU]	SD CT # [HU]	Mean CT # [HU]	SD CT # [HU]
71	-902823	9854	-914489	27646	-920339	11107	-932158	14615	-993386	5803	-1.00179e+06	5884	-994262	5475	-998428	3188
80	-895900	96290	-942858	20621	-917768	14779	-932379	18418	-991178	5050	-1.00405e+06	5057	-1000557	4094	-1001171	4333
96	-876319	22849	-936308	26846	-923657	13809	-932562	26730	-992295	5583	-1.00176e+06	5497	-998406	3605	-999830	4398
103	-882897	24084	-913297	13623	-930657	13545	-921131	12660	-992293	5547	-998713	4737	-997677	4456	-999827	3630
112	-870857	20377	-919625	13869	-927888	12590	-923837	14624	-993920	5418	-999551	4710	-995371	4448	-999571	3859
120	-830830	23413	-933611	9570	-917743	10715	-929000	10195	-990472	7679	-1001063	3636	-995305	4188	-1.00289e+06	4151
124	-879204	17728	-904993	19851	-919379	8890	-923664	12484	-994874	5682	-1.00032e+06	3220	-993707	5195	-999724	3604
136	-861011	18253	-920821	11969	-922245	10846	-932247	7641	-989724	5546	-997779	3353	-996289	4665	-1000297	4729
149	-869032	17486	-923671	10292	-932406	7066	-932175	22483	-987692	6240	-999022	3951	-999464	4685	-999335	4845
161	-876707	14624	-916795	9879	-919283	13621	-930658	14588	-987538	6043	-999554	4303	-999293	4710	-1000674	3599
Series	S_120kV_30 0.75 B40f
Image#	ROI 1		ROI 2		ROI 3		ROI 4		ROI 5		ROI 6		ROI 7		ROI 8
	Mean CT # [HU]	SD CT # [HU]	Mean CT # [HU]	SD CT # [HU]	Mean CT # [HU]	SD CT # [HU]	Mean CT # [HU]	SD CT # [HU]	Mean CT # [HU]	SD CT # [HU]	Mean CT # [HU]	SD CT # [HU]	Mean CT # [HU]	SD CT # [HU]	Mean CT # [HU]	SD CT # [HU]
71	-900219	14239	-913280	28974	-920908	15449	-930349	16628	-995850	12073	-1003464	7725	-994926	8336	-999958	6864
80	-894725	97384	-944000	23078	-916453	17970	-932039	21407	-993350	9445	-1.00522e+06	8911	-1.00076e+06	9517	-1.00117e+06	6415
96	-876954	24759	-937983	25952	-924067	17957	-931605	27772	-994384	8324	-1002876	8131	-998745	7637	-999795	8781
103	-882875	25390	-914339	16344	-931077	17084	-919748	14566	-994805	8999	-998093	11017	-1000911	9408	-1001809	10950
112	-861696	25885	-921632	14036	-928288	15275	-923472	16885	-992322	9203	-999558	9002	-995145	9554	-1.00154e+06	6259
120	-827707	26403	-931761	14178	-922636	14042	-932085	13013	-994021	11067	-1002000	7845	-997245	7914	-1.00268e+06	6783
124	-877157	19931	-901239	21235	-922560	12105	-928564	15814	-996091	10846	-1002342	8702	-997354	9059	-1000572	7544
136	-861543	20265	-921288	14538	-919338	13256	-934230	11543	-989671	11643	-1000832	8271	-999944	10581	-1000318	6444
149	-867512	20868	-922435	12281	-931078	11077	-929643	24624	-988685	10753	-999112	7239	-1.00016e+06	9600	-999665	8767
161	-875375	16719	-914938	14080	-919166	14463	-931463	18274	-988909	10309	-1000932	8809	-1000650	7703	-1002553	9217
Series	S_120kV_30 0.75 I40f 3
Image#	ROI 1		ROI 2		ROI 3		ROI 4		ROI 5		ROI 6		ROI 7		ROI 8
	Mean CT # [HU]	SD CT # [HU]	Mean CT # [HU]	SD CT # [HU]	Mean CT # [HU]	SD CT # [HU]	Mean CT # [HU]	SD CT # [HU]	Mean CT # [HU]	SD CT # [HU]	Mean CT # [HU]	SD CT # [HU]	Mean CT # [HU]	SD CT # [HU]	Mean CT # [HU]	SD CT # [HU]
71	-899880	11579	-913762	27399	-920675	12771	-930641	14796	-995093	9161	-1002950	5929	-994238	5906	-999852	4815
80	-894911	97285	-943206	21508	-916614	15033	-931996	19781	-992458	6741	-1.00489e+06	6556	-1000004	6968	-1.00076e+06	4413
96	-876571	22948	-938024	24704	-923943	16094	-931683	26891	-993285	5930	-1002353	6510	-997937	5213	-999131	6307
103	-883028	24440	-914064	13723	-931091	14983	-919475	13236	-993690	6365	-997548	7669	-1.00006e+06	6663	-1001169	7983
112	-862367	23814	-921326	12498	-927806	12359	-923255	14403	-991182	6530	-998845	6203	-994088	6537	-1001060	4363
120	-828382	23999	-931628	11223	-922989	11399	-931330	10905	-993112	7911	-1.00115e+06	5366	-996422	5386	-1002217	4696
124	-876693	17535	-901414	19274	-922610	9147	-928404	12524	-994789	7404	-1.00128e+06	6225	-996643	6263	-999689	5307
136	-860282	17753	-920639	12024	-919396	10126	-933862	9027	-989304	8499	-999989	5754	-998813	7346	-999576	4560
149	-868000	17818	-922113	9801	-930968	7771	-930070	23169	-988107	7835	-998421	4889	-999600	6677	-999014	5946
161	-875049	14129	-914826	11177	-918569	12044	-931438	15630	-988269	7715	-999993	6222	-1.00001e+06	5183	-1001546	6345
Series	S_120kV_12 0.75 B40f
Image#	ROI 1		ROI 2		ROI 3		ROI 4		ROI 5		ROI 6		ROI 7		ROI 8
	Mean CT # [HU]	SD CT # [HU]	Mean CT # [HU]	SD CT # [HU]	Mean CT # [HU]	SD CT # [HU]	Mean CT # [HU]	SD CT # [HU]	Mean CT # [HU]	SD CT # [HU]	Mean CT # [HU]	SD CT # [HU]	Mean CT # [HU]	SD CT # [HU]	Mean CT # [HU]	SD CT # [HU]
71	-899883	15025	-917525	31011	-915279	16310	-931243	18348	-995464	13591	-1.00514e+06	12137	-991046	15568	-999615	12005
80	-891921	96965	-939872	23240	-912954	18598	-929254	22172	-992189	14159	-1.00337e+06	10386	-1.00076e+06	10345	-1.00296e+06	13856
96	-872723	27489	-936476	28561	-924640	19126	-930399	25806	-992651	15603	-1004237	11215	-999399	10934	-1.00141e+06	11310
103	-885559	26039	-915127	17351	-930388	19491	-920901	17641	-998655	14092	-1001943	12634	-1000613	11540	-1003683	8911
112	-868035	23078	-919579	17735	-917647	16060	-917592	21340	-996878	14725	-998657	11090	-998152	15039	-1001972	10393
120	-826852	31061	-930867	15825	-919468	17089	-923340	15265	-993794	11749	-1.00041e+06	10924	-994241	15246	-1001217	9780
124	-875946	25237	-901229	20963	-924716	15168	-924071	17243	-996070	13646	-1.00071e+06	11232	-997639	14329	-1000307	11954
136	-865071	26952	-919298	17031	-921709	18020	-933505	13679	-991647	14587	-1.00179e+06	11983	-1.00008e+06	13872	-1.00072e+06	12420
149	-865993	22711	-926516	16088	-929918	14659	-932671	22820	-990221	12167	-998547	15440	-1000475	12598	-1.00083e+06	11973
161	-886145	21027	-922983	16615	-916576	18213	-932555	20171	-993063	16667	-1.00172e+06	10564	-998806	12520	-1001149	10995
Series	S_120kV_12 0.75 I40f 3
Image#	ROI 1		ROI 2		ROI 3		ROI 4		ROI 5		ROI 6		ROI 7		ROI 8
	Mean CT # [HU]	SD CT # [HU]	Mean CT # [HU]	SD CT # [HU]	Mean CT # [HU]	SD CT # [HU]	Mean CT # [HU]	SD CT # [HU]	Mean CT # [HU]	SD CT # [HU]	Mean CT # [HU]	SD CT # [HU]	Mean CT # [HU]	SD CT # [HU]	Mean CT # [HU]	SD CT # [HU]
71	-898636	11198	-917706	27673	-914739	12340	-930754	15623	-994225	9743	-1004536	9114	-990333	11310	-998894	8604
80	-891446	96509	-939145	21009	-912895	14344	-929482	19446	-991413	10014	-1002905	7568	-1.00014e+06	7388	-1.00227e+06	10310
96	-872851	25034	-935930	26031	-924191	16356	-930103	24743	-992082	11305	-1003477	8206	-998217	7540	-1000661	7817
103	-885210	23525	-914456	13827	-929787	16698	-920266	14863	-997530	9765	-1000900	9459	-999245	7895	-1.00251e+06	6259
112	-868234	20088	-919165	13697	-917888	12415	-917301	17439	-995836	10591	-997813	7521	-996820	10828	-1.00078e+06	7189
120	-827187	27467	-930337	11855	-918675	12941	-922415	12557	-992888	8262	-999835	7730	-993972	10853	-1.00057e+06	6966
124	-875764	21184	-901014	18312	-924050	10808	-924125	12848	-995123	10011	-1000221	7769	-996625	10058	-999495	8261
136	-863968	22794	-918625	13041	-920518	13206	-932848	9857	-991424	10783	-1000600	8552	-998894	10112	-1.0002e+06	9157
149	-866635	18180	-925618	11624	-929687	9775	-932510	20707	-989173	8313	-998155	11390	-999368	8963	-1.00018e+06	8521
161	-882894	16957	-921167	12107	-915223	14296	-931641	16150	-992738	11782	-1.00117e+06	7545	-998152	8694	-1.00002e+06	7763
Series	S_80kv_120 0.75 B40f
Image#	ROI 1		ROI 2		ROI 3		ROI 4		ROI 5		ROI 6		ROI 7		ROI 8
	Mean CT # [HU]	SD CT # [HU]	Mean CT # [HU]	SD CT # [HU]	Mean CT # [HU]	SD CT # [HU]	Mean CT # [HU]	SD CT # [HU]	Mean CT # [HU]	SD CT # [HU]	Mean CT # [HU]	SD CT # [HU]	Mean CT # [HU]	SD CT # [HU]	Mean CT # [HU]	SD CT # [HU]
71	-912435	10246	-914929	29795	-921198	13546	-936049	15583	-994268	7964	-1.00339e+06	8759	-993085	9975	-1.00016e+06	7118
80	-896439	92824	-949326	24420	-920446	16961	-931139	22293	-993822	8783	-1003239	8253	-1000064	6951	-1.00163e+06	6764
96	-880798	24100	-940675	27302	-925541	16814	-933687	24526	-993349	8342	-1.00445e+06	7620	-999052	8029	-999071	6521
103	-888712	23787	-918018	16337	-931881	13948	-924479	14224	-994638	8900	-999029	7104	-999379	8670	-1.00003e+06	7688
112	-866409	25837	-918140	14133	-930511	13712	-926613	17107	-994423	8899	-997329	7000	-997378	8223	-999344	8968
120	-821304	27824	-930512	9818	-928207	14615	-934791	12598	-991304	8969	-999930	8052	-998128	7408	-1.0044e+06	7955
124	-876632	20348	-901329	21310	-929372	12555	-929775	14549	-991400	8873	-999018	7380	-997000	8371	-999710	6409
136	-863193	20613	-922709	13171	-923849	13302	-935933	11215	-993491	10579	-1.00011e+06	6764	-997356	8154	-1.0005e+06	6781
149	-870846	22034	-925505	12486	-934028	10355	-931752	24884	-986630	10900	-1000140	7425	-997954	9330	-999004	6830
161	-878537	16156	-920576	14102	-918223	15322	-929811	16536	-988038	10204	-1.00082e+06	7071	-998689	9951	-998844	8311
Series	S_80kv_120 0.75 I40f 3
Image#	ROI 1		ROI 2		ROI 3		ROI 4		ROI 5		ROI 6		ROI 7		ROI 8
	Mean CT # [HU]	SD CT # [HU]	Mean CT # [HU]	SD CT # [HU]	Mean CT # [HU]	SD CT # [HU]	Mean CT # [HU]	SD CT # [HU]	Mean CT # [HU]	SD CT # [HU]	Mean CT # [HU]	SD CT # [HU]	Mean CT # [HU]	SD CT # [HU]	Mean CT # [HU]	SD CT # [HU]
71	-911530	8140	-915663	27676	-921378	11032	-936000	13538	-993714	5606	-1.00272e+06	7146	-992532	8148	-999604	4998
80	-896457	92652	-948337	23522	-920537	14899	-931454	21070	-992794	6258	-1.00279e+06	6683	-999674	4858	-1.00106e+06	4775
96	-880372	22301	-940427	26221	-925258	15189	-933623	24043	-992384	5793	-1.00426e+06	6407	-998045	5315	-998671	4586
103	-888758	23154	-917428	14185	-932098	12499	-924128	12256	-993495	6530	-998419	5015	-998812	6073	-999770	5519
112	-866483	23757	-918207	12719	-930604	10924	-926539	15141	-993063	6395	-996629	4729	-996721	5530	-998777	6507
120	-821498	25396	-930211	8000	-928529	11964	-934599	10771	-990287	6845	-999246	5655	-997383	4962	-1.00389e+06	5955
124	-875807	18054	-901543	19891	-929294	9760	-930096	11846	-990607	6740	-998093	4947	-996182	5665	-999763	4442
136	-862082	17801	-922133	10792	-924029	10595	-935834	8921	-992396	7797	-999456	4809	-996761	5770	-999993	4854
149	-871354	19485	-925742	10098	-933459	7271	-932028	23876	-986045	8382	-999784	5391	-997529	6403	-998201	4791
161	-878071	13759	-920149	11059	-918265	13091	-930053	14032	-987136	7647	-1.00016e+06	5055	-998102	7012	-998078	5639
Series	S_80kV_60 0.75 B40f
Image#	ROI 1		ROI 2		ROI 3		ROI 4		ROI 5		ROI 6		ROI 7		ROI 8
	Mean CT # [HU]	SD CT # [HU]	Mean CT # [HU]	SD CT # [HU]	Mean CT # [HU]	SD CT # [HU]	Mean CT # [HU]	SD CT # [HU]	Mean CT # [HU]	SD CT # [HU]	Mean CT # [HU]	SD CT # [HU]	Mean CT # [HU]	SD CT # [HU]	Mean CT # [HU]	SD CT # [HU]
71	-908689	12988	-920887	30844	-923643	15867	-939331	17819	-993750	10847	-1003711	10410	-991369	10470	-1.00107e+06	10211
80	-898771	94404	-945138	23879	-918204	17714	-934054	23055	-994965	10651	-1.00592e+06	11986	-1.00033e+06	10109	-1.0013e+06	8451
96	-880706	25486	-942951	28461	-924622	17861	-935331	27513	-993819	14267	-1005184	10738	-999381	9252	-1000399	8484
103	-889085	26014	-919647	16725	-934350	18442	-924812	16429	-997505	14201	-1.00024e+06	9771	-997096	10880	-1003061	8458
112	-871727	24504	-917474	14633	-922874	16198	-922298	17963	-994161	10937	-1.00116e+06	9239	-999898	11116	-997908	9007
120	-825385	28513	-930467	12598	-922793	14276	-928638	13612	-993122	11713	-998842	9879	-996535	14201	-1.00427e+06	12071
124	-881836	21582	-905361	19424	-929819	15130	-928564	15592	-996295	11484	-999979	9667	-997425	12116	-1001113	10747
136	-865732	20539	-922909	17429	-923579	15769	-936682	12572	-992021	11842	-998754	13628	-999194	10899	-1000806	11932
149	-869993	20103	-929883	14058	-934925	10597	-933566	24707	-988374	15771	-1000457	11636	-1.00106e+06	9827	-1000757	10101
161	-887042	18475	-924760	16325	-916163	18386	-932448	16126	-994126	12718	-1001911	9752	-998134	9807	-999582	7949
Series	S_80kV_60 0.75 I40f 3
Image#	ROI 1		ROI 2		ROI 3		ROI 4		ROI 5		ROI 6		ROI 7		ROI 8
	Mean CT # [HU]	SD CT # [HU]	Mean CT # [HU]	SD CT # [HU]	Mean CT # [HU]	SD CT # [HU]	Mean CT # [HU]	SD CT # [HU]	Mean CT # [HU]	SD CT # [HU]	Mean CT # [HU]	SD CT # [HU]	Mean CT # [HU]	SD CT # [HU]	Mean CT # [HU]	SD CT # [HU]
71	-907820	9972	-920918	28632	-923417	12660	-938275	14897	-992839	7586	-1003521	8175	-990511	7481	-1000399	7468
80	-898254	94137	-944418	22246	-918354	15061	-933786	20531	-993836	7703	-1005291	9585	-999652	6906	-1000765	5792
96	-880039	23392	-942766	27548	-924463	15700	-935014	26705	-993217	10281	-1004583	8362	-998318	6308	-999859	5799
103	-889089	24291	-919099	14258	-933783	16579	-924592	14582	-996390	10298	-999369	6508	-996323	7285	-1002090	5859
112	-871619	21969	-917246	12522	-922550	12522	-921933	15183	-993150	7816	-1000074	6243	-998399	7425	-997014	6182
120	-826212	25864	-930211	9458	-922886	10901	-928053	10833	-992084	8330	-997908	7046	-995879	10123	-1003406	8601
124	-880057	18466	-905193	17434	-929305	10906	-928418	12075	-995067	8139	-999203	6945	-996539	8361	-999951	7319
136	-864439	17341	-921881	13739	-923371	12104	-936322	9319	-991375	8167	-998463	10157	-998201	7696	-1000208	8382
149	-869867	16549	-929152	10701	-934324	7438	-934021	23101	-987682	12067	-999813	8423	-999882	6644	-1000004	7282
161	-885042	15424	-924163	12631	-915194	15228	-932238	12796	-992626	9431	-1001093	6741	-997212	6822	-998872	5617
Series	S_80kV_30 0.75 B40f
Image#	ROI 1		ROI 2		ROI 3		ROI 4		ROI 5		ROI 6		ROI 7		ROI 8
	Mean CT # [HU]	SD CT # [HU]	Mean CT # [HU]	SD CT # [HU]	Mean CT # [HU]	SD CT # [HU]	Mean CT # [HU]	SD CT # [HU]	Mean CT # [HU]	SD CT # [HU]	Mean CT # [HU]	SD CT # [HU]	Mean CT # [HU]	SD CT # [HU]	Mean CT # [HU]	SD CT # [HU]
71	-917459	17042	-916752	28758	-922855	17511	-942426	17142	-995121	13529	-1000464	17357	-994993	16437	-1.00128e+06	11443
80	-898504	108279	-954071	25676	-926137	19217	-938950	25862	-995105	15833	-1002905	12695	-998475	12817	-1000381	11485
96	-887401	25498	-944920	28894	-932661	19951	-939979	29724	-990562	15148	-1004258	12880	-996766	15366	-1000184	12483
103	-892762	27454	-921848	19428	-939965	20925	-926613	18562	-992923	17235	-998190	12563	-1.00105e+06	14922	-1000104	14536
112	-870175	23948	-923698	18222	-938335	18003	-928918	23107	-991409	14462	-997410	11937	-999152	15337	-998326	15985
120	-824226	32327	-934330	16261	-932686	19324	-942220	16692	-993087	15736	-997342	17480	-997872	14323	-1.00567e+06	12318
124	-883061	24556	-904393	26539	-934585	18651	-934164	16341	-988477	14737	-999819	14539	-996450	14095	-1.00087e+06	12770
136	-868311	25442	-928400	15047	-929950	18767	-941558	16934	-990784	17770	-1.00098e+06	12105	-996387	13058	-1.0018e+06	11890
149	-874589	25412	-932682	15608	-938808	18564	-935399	26681	-986754	21433	-999576	11159	-995900	17749	-996880	12553
161	-881484	19274	-925903	17362	-921781	22363	-937100	20403	-986045	16246	-996839	12588	-1000357	13700	-998589	14245
Series	S_80kV_30 0.75 I40f 3
Image#	ROI 1		ROI 2		ROI 3		ROI 4		ROI 5		ROI 6		ROI 7		ROI 8
	Mean CT # [HU]	SD CT # [HU]	Mean CT # [HU]	SD CT # [HU]	Mean CT # [HU]	SD CT # [HU]	Mean CT # [HU]	SD CT # [HU]	Mean CT # [HU]	SD CT # [HU]	Mean CT # [HU]	SD CT # [HU]	Mean CT # [HU]	SD CT # [HU]	Mean CT # [HU]	SD CT # [HU]
71	-915572	12671	-917496	26268	-923145	13591	-941905	13981	-994061	9300	-1000250	13730	-993688	12714	-1000039	7931
80	-898382	107824	-952599	22569	-925814	15081	-938739	23237	-993927	11218	-1002112	9378	-998014	9467	-999993	7714
96	-886128	22943	-944521	26872	-931845	16556	-939747	27887	-990452	10643	-1003802	10126	-996049	11373	-999336	8809
103	-892651	25017	-921636	15864	-939175	16817	-926979	15308	-992401	12503	-997480	9182	-1000702	10235	-999529	10905
112	-870028	19720	-922853	15359	-937633	13414	-929642	19993	-990755	10609	-996594	8424	-998049	11593	-998103	12085
120	-824219	28785	-933628	12073	-933386	14372	-941482	13179	-991776	11149	-996574	13081	-997078	9994	-1005157	9145
124	-880318	19617	-903464	23053	-934440	13947	-934804	12594	-987804	10348	-999181	10400	-995618	10051	-1000311	8982
136	-865671	20919	-927625	11528	-929284	14207	-941155	12955	-990664	12968	-1000179	8357	-995746	8874	-1000823	8522
149	-873919	20611	-932018	11284	-938203	12573	-935720	24462	-987394	15760	-998741	7909	-995600	13415	-996373	8914
161	-879134	15526	-925399	12672	-921163	17999	-936473	16033	-985441	12319	-996711	8895	-1000152	9384	-998032	10324
Series	S_80kV_12 0.75 B40f
Image#	ROI 1		ROI 2		ROI 3		ROI 4		ROI 5		ROI 6		ROI 7		ROI 8
	Mean CT # [HU]	SD CT # [HU]	Mean CT # [HU]	SD CT # [HU]	Mean CT # [HU]	SD CT # [HU]	Mean CT # [HU]	SD CT # [HU]	Mean CT # [HU]	SD CT # [HU]	Mean CT # [HU]	SD CT # [HU]	Mean CT # [HU]	SD CT # [HU]	Mean CT # [HU]	SD CT # [HU]
71	-915445	25257	-916777	33053	-924120	23576	-938113	23817	-991629	20742	-998143	22570	-991394	20725	-998311	16783
80	-903193	108015	-950440	30911	-924614	26320	-936879	30159	-986269	24942	-999025	18229	-997383	16828	-998423	16013
96	-884309	31591	-943192	29503	-927163	23690	-936367	32566	-990121	22248	-1.00057e+06	17623	-995783	17942	-997530	18913
103	-890210	29417	-921371	26227	-934874	23508	-926333	23657	-991833	17997	-997932	16814	-995170	22308	-997734	17183
112	-869860	34117	-922681	26483	-934468	25929	-922546	23252	-990395	21224	-993887	17842	-993216	23300	-997450	20816
120	-823173	35859	-933733	22673	-932689	24355	-939809	19458	-987517	23172	-993486	22289	-991539	21573	-998036	19259
124	-880611	27756	-903636	26164	-933794	25410	-934350	23927	-987786	23655	-993577	22730	-991839	22130	-999293	16734
136	-874454	35695	-927204	23802	-926255	22941	-940958	22737	-983187	23736	-995446	18760	-992673	19565	-998399	16845
149	-875256	35788	-933201	25453	-933498	21120	-931280	29622	-988927	23498	-997011	17651	-990336	23282	-997011	16837
161	-880629	26286	-927177	25885	-919025	29105	-938399	29940	-987601	21720	-994014	18636	-994509	20667	-998238	18993
Series	S_80kV_12 0.75 I40f 3
Image#	ROI 1		ROI 2		ROI 3		ROI 4		ROI 5		ROI 6		ROI 7		ROI 8
	Mean CT # [HU]	SD CT # [HU]	Mean CT # [HU]	SD CT # [HU]	Mean CT # [HU]	SD CT # [HU]	Mean CT # [HU]	SD CT # [HU]	Mean CT # [HU]	SD CT # [HU]	Mean CT # [HU]	SD CT # [HU]	Mean CT # [HU]	SD CT # [HU]	Mean CT # [HU]	SD CT # [HU]
71	-913134	17841	-917333	28707	-924198	17426	-937824	18055	-992289	14819	-998293	17554	-991887	14501	-998459	11817
80	-902136	106846	-948504	26211	-922989	20452	-935989	26328	-986755	19470	-999628	13664	-997773	12037	-998872	11294
96	-882950	26076	-942490	24933	-926756	19662	-936246	28869	-990690	16889	-1001014	13295	-995780	12684	-997392	14152
103	-889505	24866	-920042	20830	-934119	18025	-925677	17608	-991655	12515	-997975	11866	-996227	17362	-997741	12502
112	-868839	28699	-921165	20916	-933719	18801	-923305	17975	-990594	14985	-994053	12796	-994064	16863	-997730	15823
120	-822417	29815	-932716	16865	-932282	17632	-937759	14248	-988497	16468	-994567	15900	-992149	16373	-998637	14411
124	-877571	21444	-902171	21302	-932461	18892	-934539	17181	-988730	16738	-994779	17478	-992646	16710	-999244	11871
136	-872107	28455	-925337	16931	-925486	15695	-939424	15839	-984389	17787	-996544	13936	-993820	13794	-998339	12131
149	-874628	26915	-930993	18263	-932423	14719	-931448	24421	-989453	16458	-997205	12495	-991857	17150	-997007	13026
161	-878721	20066	-925142	18696	-918633	22256	-936655	21988	-987920	15543	-994571	14006	-995417	14542	-998617	13886

## Sheet: Lung 1 HighAtt Chest
CAUTION: All stated measurements require rescaling with a factor of 10-3 to conform to the CT number scale in [HU]!
Series	S_120kv_120 0.75 B40f
Image#	ROI 1		ROI 2		ROI 3		ROI 4		ROI 5		ROI 6		ROI 7		ROI 8
	Mean CT # [HU]	SD CT # [HU]	Mean CT # [HU]	SD CT # [HU]	Mean CT # [HU]	SD CT # [HU]	Mean CT # [HU]	SD CT # [HU]	Mean CT # [HU]	SD CT # [HU]	Mean CT # [HU]	SD CT # [HU]	Mean CT # [HU]	SD CT # [HU]	Mean CT # [HU]	SD CT # [HU]
111	-906557	15080	-926740	16631	-910145	20248	-932616	18502	-997341	10368	-997563	13443	-994782	15867	-991278	14901
119	-904820	19458	-934643	14732	-907434	21661	-920559	27656	-995592	10575	-998667	9848	-993826	14975	-993765	16327
129	-911532	14722	-923711	26849	-918696	19517	-933193	21824	-998039	9755	-997061	12135	-993170	10304	-995187	13569
139	-902361	22987	-922996	23900	-927961	21466	-922659	19698	-995493	10632	-997697	13337	-995183	10672	-993546	14111
154	-914607	17299	-917783	19657	-925424	15363	-915830	22245	-995507	12464	-999031	12335	-991511	10363	-995651	12841
160	-905624	17769	-923817	16366	-924847	13437	-932317	20189	-999048	11424	-996122	11228	-992811	11846	-1.00003e+06	10895
167	-906205	20523	-922257	17658	-921753	26413	-931974	12373	-993404	11293	-998097	12461	-991317	13679	-996487	10064
178	-913421	17095	-929351	13871	-938480	17943	-937659	18926	-997201	8107	-993852	12885	-995960	15249	-995965	14363
191	-915288	12591	-921180	20521	-942122	15044	-933088	21389	-997149	10175	-994009	13538	-989378	13088	-1.0035e+06	12305
200	-911140	21967	-909630	26323	-914926	14457	-906630	18640	-992922	9874	-1001755	14611	-987502	11889	-997628	11821
Series	S_120kv_120 0.75 I40f 3
Image#	ROI 1		ROI 2		ROI 3		ROI 4		ROI 5		ROI 6		ROI 7		ROI 8
	Mean CT # [HU]	SD CT # [HU]	Mean CT # [HU]	SD CT # [HU]	Mean CT # [HU]	SD CT # [HU]	Mean CT # [HU]	SD CT # [HU]	Mean CT # [HU]	SD CT # [HU]	Mean CT # [HU]	SD CT # [HU]	Mean CT # [HU]	SD CT # [HU]	Mean CT # [HU]	SD CT # [HU]
111	-905378	11338	-925827	12366	-909507	14699	-931528	13169	-996114	7041	-996410	9112	-993568	10872	-990286	10243
119	-904136	14429	-935017	10181	-906885	17446	-920070	23672	-994237	7310	-997459	6681	-992904	10042	-993396	11377
129	-910182	11145	-923930	22378	-918091	14746	-932382	16979	-997463	6993	-996113	8092	-992279	6919	-994496	9042
139	-902135	20298	-921358	18890	-926900	16765	-922900	15363	-994489	7831	-996561	9115	-994236	7035	-992672	9845
154	-912782	12568	-917048	15485	-924616	10464	-915004	18126	-994731	8758	-997916	8334	-990249	6985	-994576	8726
160	-905249	13371	-923513	11746	-924371	9749	-931903	15433	-998238	7755	-995417	7967	-991987	7990	-998768	7491
167	-905572	15927	-920870	12345	-921278	22427	-930766	8153	-992763	8021	-997251	8977	-990609	9155	-995317	6827
178	-912991	12801	-928461	10677	-938326	14506	-935266	14878	-996616	5686	-993083	8938	-995094	10608	-994978	9940
191	-913952	8729	-920215	15641	-941533	12240	-931246	17205	-995890	7250	-993105	9435	-987917	8959	-1.00173e+06	8379
200	-909759	18128	-909608	22534	-914252	10459	-905912	15550	-992304	6840	-1000485	10100	-986480	8074	-996294	7907
Series	S_120kV_60 0.75 B40f
Image#	ROI 1		ROI 2		ROI 3		ROI 4		ROI 5		ROI 6		ROI 7		ROI 8
	Mean CT # [HU]	SD CT # [HU]	Mean CT # [HU]	SD CT # [HU]	Mean CT # [HU]	SD CT # [HU]	Mean CT # [HU]	SD CT # [HU]	Mean CT # [HU]	SD CT # [HU]	Mean CT # [HU]	SD CT # [HU]	Mean CT # [HU]	SD CT # [HU]	Mean CT # [HU]	SD CT # [HU]
111	-902817	22738	-924143	23597	-907762	25388	-926214	23325	-995620	12450	-996253	14471	-995638	15490	-988793	21221
119	-902943	21909	-930465	23706	-917881	25727	-924716	31355	-997018	13838	-996260	19506	-993543	14459	-994600	19157
129	-911416	18637	-921193	28581	-930009	26932	-930526	21432	-998104	15319	-994113	17232	-995624	13372	-994826	15009
139	-906352	27210	-921553	24602	-923887	25811	-922808	23852	-994236	16465	-992904	23290	-993515	13506	-999795	14711
154	-908651	26162	-918987	29579	-924249	20594	-918432	25503	-993079	14223	-998546	16666	-992236	17589	-993852	14967
160	-905865	24680	-924730	20214	-930066	20709	-934833	22920	-998533	12737	-993952	14749	-993890	18920	-1000149	16104
167	-907345	24530	-919170	23291	-904952	36425	-932983	23527	-993978	12638	-999687	13272	-991730	14224	-994735	18036
178	-913088	21143	-930311	18478	-933401	21015	-935873	24066	-998057	16787	-993952	16993	-994357	13847	-994105	18714
191	-913039	16050	-925491	21818	-940144	22908	-923956	24898	-993004	15038	-996114	20149	-987461	17314	-994326	16096
200	-913825	24647	-911656	32151	-912365	21149	-904502	27157	-997557	19140	-998441	12817	-989520	16442	-996247	15222
Series	S_120kV_60 0.75 I40f 3
Image#	ROI 1		ROI 2		ROI 3		ROI 4		ROI 5		ROI 6		ROI 7		ROI 8
	Mean CT # [HU]	SD CT # [HU]	Mean CT # [HU]	SD CT # [HU]	Mean CT # [HU]	SD CT # [HU]	Mean CT # [HU]	SD CT # [HU]	Mean CT # [HU]	SD CT # [HU]	Mean CT # [HU]	SD CT # [HU]	Mean CT # [HU]	SD CT # [HU]	Mean CT # [HU]	SD CT # [HU]
111	-901648	16578	-923372	16941	-907705	18244	-925934	16348	-994803	8379	-995472	9553	-995480	10829	-990119	14957
119	-902311	15754	-929939	16945	-917115	18636	-923751	23946	-996167	9260	-996433	13530	-992935	9822	-995300	13228
129	-908649	13010	-920298	22050	-928657	22745	-929031	14576	-997519	11522	-994173	11910	-994873	9324	-994230	10097
139	-905991	22173	-919827	16945	-923526	20432	-922183	18544	-993786	11845	-994526	16891	-993424	9079	-998908	10020
154	-907738	19329	-917604	22454	-923323	13907	-916983	19764	-992789	10220	-998392	12347	-991376	11735	-994266	10414
160	-904048	17825	-923726	13939	-927856	13634	-933348	15678	-998101	8774	-993465	10235	-993974	13037	-999886	10898
167	-906655	18521	-918096	16378	-905775	32783	-931515	15354	-993434	8644	-999004	9280	-991470	9523	-995357	12863
178	-912522	15359	-928368	13312	-933727	17200	-933245	17198	-997803	12951	-993730	11471	-993188	9812	-994180	12730
191	-911834	10572	-923075	15360	-939310	19475	-922399	19898	-992965	10302	-996969	13707	-986557	11999	-993817	11099
200	-911057	18142	-910859	26534	-910200	15718	-903670	21636	-996413	13839	-998432	8450	-988661	10950	-995558	10372
Series	S_120kV_30 0.75 B40f
Image#	ROI 1		ROI 2		ROI 3		ROI 4		ROI 5		ROI 6		ROI 7		ROI 8
	Mean CT # [HU]	SD CT # [HU]	Mean CT # [HU]	SD CT # [HU]	Mean CT # [HU]	SD CT # [HU]	Mean CT # [HU]	SD CT # [HU]	Mean CT # [HU]	SD CT # [HU]	Mean CT # [HU]	SD CT # [HU]	Mean CT # [HU]	SD CT # [HU]	Mean CT # [HU]	SD CT # [HU]
111	-895052	27535	-920918	27017	-906216	28022	-932541	28220	-984563	30739	-986681	29673	-992179	19904	-989480	24724
119	-909474	29409	-932157	35015	-914451	31214	-919707	42449	-989101	25400	-993714	21054	-993017	22229	-993722	17828
129	-915515	26810	-923351	30478	-933504	35111	-936206	37085	-996675	16291	-991866	24720	-986642	30057	-993096	20708
139	-906774	31444	-926584	33297	-928165	29916	-922607	36956	-993179	18043	-997395	18583	-992869	25070	-986511	34688
154	-914376	31473	-925078	38480	-929467	26163	-921175	33743	-994388	24982	-993559	20573	-989472	20770	-987860	28993
160	-911690	22824	-926148	30968	-927873	25503	-935427	28210	-996608	17977	-994991	19357	-989557	18329	-991026	17327
167	-911358	29930	-926809	30930	-901947	48603	-934307	26675	-988987	25342	-993595	25627	-991365	16384	-991665	23050
178	-916469	24140	-932811	22575	-933824	26309	-929620	27666	-994183	20154	-990722	23126	-993107	18427	-994325	20697
191	-918358	24291	-924803	37214	-942424	28617	-917873	26800	-999491	16927	-988633	22777	-985561	31613	-992104	20771
200	-919776	21661	-910850	33439	-920317	28123	-896520	37855	-994874	17178	-993790	19978	-981639	31916	-989939	24816
Series	S_120kV_30 0.75 I40f 3
Image#	ROI 1		ROI 2		ROI 3		ROI 4		ROI 5		ROI 6		ROI 7		ROI 8
	Mean CT # [HU]	SD CT # [HU]	Mean CT # [HU]	SD CT # [HU]	Mean CT # [HU]	SD CT # [HU]	Mean CT # [HU]	SD CT # [HU]	Mean CT # [HU]	SD CT # [HU]	Mean CT # [HU]	SD CT # [HU]	Mean CT # [HU]	SD CT # [HU]	Mean CT # [HU]	SD CT # [HU]
111	-895622	18376	-919680	19363	-905410	19635	-930314	18649	-986834	21607	-988921	21645	-992511	13820	-990996	16604
119	-906522	19777	-931448	25807	-913451	22005	-918493	32141	-990009	18407	-994758	14260	-993152	15656	-994226	11844
129	-912866	18207	-921842	22346	-931404	27427	-933412	24985	-997035	11174	-992355	17936	-988345	22650	-993543	14736
139	-905935	23606	-924159	24125	-926952	21244	-921825	25355	-993201	12610	-998018	12970	-993437	18401	-986939	28595
154	-912310	21952	-923235	28395	-927939	17969	-918004	24007	-995467	20456	-995176	13765	-989847	14206	-989930	19828
160	-909017	15374	-924826	20538	-926725	17457	-933194	18665	-997383	12954	-996030	12846	-990053	12704	-991939	11700
167	-910074	21190	-924026	21164	-903564	43308	-931619	17581	-990399	18053	-994507	19013	-990783	11085	-992313	16849
178	-915325	16416	-930969	15355	-932678	20729	-926921	19931	-994677	15009	-991843	16101	-992906	12489	-994592	14314
191	-915502	16496	-922539	26457	-943367	22020	-917276	19139	-998645	11660	-990956	15570	-985883	22307	-993209	14405
200	-917329	15067	-910489	25203	-918157	19781	-896749	28782	-994691	11601	-994524	14087	-983229	22987	-991545	16933
Series	S_120kV_12 0.75 B40f
Image#	ROI 1		ROI 2		ROI 3		ROI 4		ROI 5		ROI 6		ROI 7		ROI 8
	Mean CT # [HU]	SD CT # [HU]	Mean CT # [HU]	SD CT # [HU]	Mean CT # [HU]	SD CT # [HU]	Mean CT # [HU]	SD CT # [HU]	Mean CT # [HU]	SD CT # [HU]	Mean CT # [HU]	SD CT # [HU]	Mean CT # [HU]	SD CT # [HU]	Mean CT # [HU]	SD CT # [HU]
111	-896230	47885	-919913	40947	-906352	45142	-928672	38904	-981996	32954	-982105	34004	-987175	25852	-979467	31554
119	-907680	40877	-932065	41464	-917615	43830	-919520	50469	-973320	36325	-981290	35460	-985596	28710	-990091	25860
129	-913290	35281	-923820	42825	-939487	42490	-928482	40302	-990152	25298	-984537	27828	-988214	27961	-986961	30556
139	-910400	43369	-926549	41698	-931443	35547	-920424	47885	-985655	29256	-988566	27460	-986978	33311	-981524	34862
154	-917314	35364	-921743	41163	-932852	33851	-922004	44570	-987841	27273	-986687	27067	-983253	25021	-981917	33426
160	-904996	32818	-928483	39952	-932328	38111	-928555	47942	-994841	19756	-980565	33090	-983263	29638	-986996	25779
167	-909978	38179	-922752	48804	-908520	59029	-934623	44325	-987390	27120	-985419	33748	-984048	22383	-992257	25014
178	-923092	35896	-935311	35578	-930423	36621	-923755	44473	-983223	33929	-985009	27941	-984036	25025	-989439	23482
191	-920834	35313	-921246	52118	-942795	44349	-918211	43683	-990114	25428	-983376	28875	-970800	42711	-986265	25054
200	-919289	35380	-911630	46542	-916300	34368	-902057	45941	-987991	26097	-989873	25843	-976308	30685	-977558	40048
Series	S_120kV_12 0.75 I40f 3
Image#	ROI 1		ROI 2		ROI 3		ROI 4		ROI 5		ROI 6		ROI 7		ROI 8
	Mean CT # [HU]	SD CT # [HU]	Mean CT # [HU]	SD CT # [HU]	Mean CT # [HU]	SD CT # [HU]	Mean CT # [HU]	SD CT # [HU]	Mean CT # [HU]	SD CT # [HU]	Mean CT # [HU]	SD CT # [HU]	Mean CT # [HU]	SD CT # [HU]	Mean CT # [HU]	SD CT # [HU]
111	-896330	35005	-918597	28022	-905471	29615	-927397	26355	-983681	23049	-981825	23064	-988441	18352	-981899	20977
119	-905667	28135	-928957	27315	-915650	29891	-918017	33806	-975667	25869	-982896	24160	-987452	18837	-989965	17072
129	-910831	24103	-921737	28914	-937061	31000	-927627	26805	-990870	16689	-985719	18930	-988769	18862	-988657	21136
139	-910057	29978	-923124	26567	-927952	23864	-919450	33144	-987520	20405	-989654	19437	-985677	23692	-982459	23482
154	-915528	24749	-920426	28136	-928563	22049	-919838	31301	-989969	19080	-988885	18495	-984507	16714	-983271	22911
160	-904157	21682	-927378	26492	-929860	25222	-927762	33227	-995833	13818	-982139	23084	-985180	20265	-987724	17803
167	-909140	27616	-921070	33569	-907361	49169	-932589	29046	-989048	18815	-986145	22483	-985922	14820	-992296	17111
178	-919956	23717	-932311	23646	-928877	27779	-922498	31624	-985476	23898	-985413	19888	-985616	17323	-990518	15853
191	-918367	23570	-921289	35545	-942258	34004	-916298	30698	-991004	18703	-985131	19554	-972509	31786	-986891	16668
200	-916974	24263	-910965	33389	-913596	22671	-902326	30958	-989743	18711	-991790	16873	-978022	21369	-979100	27213
Series	S_80kv_120 0.75 B40f
Image#	ROI 1		ROI 2		ROI 3		ROI 4		ROI 5		ROI 6		ROI 7		ROI 8
	Mean CT # [HU]	SD CT # [HU]	Mean CT # [HU]	SD CT # [HU]	Mean CT # [HU]	SD CT # [HU]	Mean CT # [HU]	SD CT # [HU]	Mean CT # [HU]	SD CT # [HU]	Mean CT # [HU]	SD CT # [HU]	Mean CT # [HU]	SD CT # [HU]	Mean CT # [HU]	SD CT # [HU]
111	-896578	24158	-921641	32856	-905696	26979	-929354	27784	-988738	23976	-991013	25395	-991236	23644	-988969	23644
119	-904816	27665	-933848	30571	-906323	26347	-917642	38893	-987171	26465	-988671	23955	-988222	26274	-987470	21992
129	-913576	24530	-922013	35459	-916952	33056	-935811	32642	-995567	18438	-991753	20188	-982856	34521	-992030	22601
139	-906235	29476	-927075	32362	-931248	28428	-923939	37659	-991087	17699	-997399	21653	-988459	23901	-985996	30942
154	-912288	25730	-915830	35214	-925367	25413	-919258	35667	-995198	19227	-991026	24000	-983843	27011	-990367	25555
160	-907288	27586	-927813	29103	-923498	22312	-934463	32285	-998339	18017	-989074	28378	-985956	19468	-993408	19302
167	-908170	24204	-923557	30585	-915066	29847	-938069	32158	-983329	33065	-988436	22327	-989770	20670	-986948	24371
178	-913934	23530	-930842	23500	-933938	23482	-935629	31918	-991668	26204	-986322	25126	-986286	28328	-985671	19812
191	-919105	21405	-921649	30028	-941367	27982	-918833	36412	-992785	16841	-992760	21613	-973539	30802	-988526	30692
200	-914750	24444	-912018	36586	-918835	22579	-895405	36448	-990857	20839	-993489	19891	-988533	22044	-987156	27395
Series	S_80kv_120 0.75 I40f 3
Image#	ROI 1		ROI 2		ROI 3		ROI 4		ROI 5		ROI 6		ROI 7		ROI 8
	Mean CT # [HU]	SD CT # [HU]	Mean CT # [HU]	SD CT # [HU]	Mean CT # [HU]	SD CT # [HU]	Mean CT # [HU]	SD CT # [HU]	Mean CT # [HU]	SD CT # [HU]	Mean CT # [HU]	SD CT # [HU]	Mean CT # [HU]	SD CT # [HU]	Mean CT # [HU]	SD CT # [HU]
111	-896752	16488	-920009	22797	-904269	18748	-928376	18520	-988266	16764	-991638	17199	-991616	17395	-989824	17144
119	-903487	18515	-932587	21174	-903717	17747	-916293	29908	-987930	18986	-989281	17561	-989374	18429	-988839	14759
129	-910896	16514	-920689	24702	-915961	23423	-932728	21724	-996121	13058	-992320	13401	-984323	23897	-992209	16239
139	-905335	21670	-924354	22778	-928865	20424	-922917	27491	-990948	11739	-997632	15332	-990127	16500	-987087	22137
154	-910987	18056	-914700	24885	-923192	17013	-917066	25931	-995824	13562	-992392	16817	-985603	19839	-990694	17246
160	-905493	18934	-925665	19513	-921336	14966	-933110	22425	-998185	13389	-990378	20684	-987303	13752	-993952	12910
167	-907236	16622	-920717	21094	-913965	23198	-934714	23144	-985719	26019	-990555	15510	-989843	13931	-988804	16454
178	-912632	15457	-928351	16457	-933485	17941	-931882	22054	-992769	19217	-987665	17716	-987134	20052	-986987	13330
191	-915485	14284	-919750	20315	-940948	20579	-917105	25878	-992943	11174	-993122	16464	-975426	21766	-990148	21028
200	-913281	17806	-910278	29661	-916652	16006	-895626	25472	-991561	15800	-993830	13378	-988533	15751	-988264	18588
Series	S_80kV_60 0.75 B40f
Image#	ROI 1		ROI 2		ROI 3		ROI 4		ROI 5		ROI 6		ROI 7		ROI 8
	Mean CT # [HU]	SD CT # [HU]	Mean CT # [HU]	SD CT # [HU]	Mean CT # [HU]	SD CT # [HU]	Mean CT # [HU]	SD CT # [HU]	Mean CT # [HU]	SD CT # [HU]	Mean CT # [HU]	SD CT # [HU]	Mean CT # [HU]	SD CT # [HU]	Mean CT # [HU]	SD CT # [HU]
111	-904817	34689	-924987	38373	-912828	45373	-923079	39782	-986262	25265	-981227	27667	-986668	27407	-974401	41678
119	-908167	34528	-930465	50055	-909752	41521	-927729	45770	-988044	24813	-986121	29566	-986470	27483	-980704	32432
129	-909913	36575	-921838	43081	-929639	35165	-929504	41062	-991900	23805	-984887	33837	-984900	25375	-983422	29304
139	-903748	40716	-920642	42613	-920396	38877	-923572	50586	-979956	34411	-981096	34585	-987052	28082	-988865	24702
154	-915188	32121	-917178	41947	-926061	37971	-925699	44015	-982850	22097	-991075	23894	-974983	36158	-988240	24653
160	-903987	40474	-923626	43009	-931114	31814	-930960	45208	-997458	17734	-987900	27151	-978228	40794	-977105	42615
167	-909624	27060	-925052	42228	-905167	52287	-937113	31540	-988013	23876	-989925	26853	-983465	31796	-978900	33336
178	-916202	28980	-931504	32448	-937678	29472	-933860	42910	-993825	23609	-980187	33730	-987004	21965	-983610	29430
191	-914598	28085	-924768	48414	-938725	34150	-920763	37234	-989978	27135	-981310	34881	-983826	29656	-986204	27798
200	-921228	35493	-915344	44704	-916039	35640	-898189	52083	-984517	32204	-987821	30910	-980617	29836	-986429	31468
Series	S_80kV_60 0.75 I40f 3
Image#	ROI 1		ROI 2		ROI 3		ROI 4		ROI 5		ROI 6		ROI 7		ROI 8
	Mean CT # [HU]	SD CT # [HU]	Mean CT # [HU]	SD CT # [HU]	Mean CT # [HU]	SD CT # [HU]	Mean CT # [HU]	SD CT # [HU]	Mean CT # [HU]	SD CT # [HU]	Mean CT # [HU]	SD CT # [HU]	Mean CT # [HU]	SD CT # [HU]	Mean CT # [HU]	SD CT # [HU]
111	-902948	23971	-923113	25710	-911507	31511	-922507	25634	-987275	17401	-983568	18632	-987834	18347	-975652	29323
119	-905943	22980	-928157	34273	-909456	27976	-925476	32236	-990083	17061	-986723	21374	-987465	18542	-981509	21769
129	-907900	24731	-919754	29289	-927378	25512	-928009	27898	-993723	16417	-984749	22805	-985873	18109	-985683	19662
139	-903270	27993	-919186	29526	-919552	27601	-921712	34134	-981048	24879	-982706	25167	-988790	19626	-989048	16970
154	-912441	22559	-916261	28138	-923262	25435	-922153	30342	-984960	15493	-992163	16986	-975934	25986	-988865	16611
160	-902886	29310	-922909	29248	-928371	20886	-930101	30223	-997890	12807	-989313	19182	-979798	30239	-979303	36080
167	-908930	18763	-922813	28540	-906040	42024	-934996	20399	-989079	16490	-991040	19202	-983887	22291	-980252	24072
178	-914548	19332	-928803	21526	-936815	21321	-929476	31400	-994655	17139	-981830	23046	-988750	14876	-984276	20655
191	-912969	18821	-922632	32794	-939424	24164	-918544	27026	-990566	19016	-982707	24590	-983061	19908	-986891	20386
200	-918961	24119	-913471	33096	-913204	24637	-898163	36821	-985496	22360	-989550	21294	-982313	19986	-987684	22078
Series	S_80kV_30 0.75 B40f
Image#	ROI 1		ROI 2		ROI 3		ROI 4		ROI 5		ROI 6		ROI 7		ROI 8
	Mean CT # [HU]	SD CT # [HU]	Mean CT # [HU]	SD CT # [HU]	Mean CT # [HU]	SD CT # [HU]	Mean CT # [HU]	SD CT # [HU]	Mean CT # [HU]	SD CT # [HU]	Mean CT # [HU]	SD CT # [HU]	Mean CT # [HU]	SD CT # [HU]	Mean CT # [HU]	SD CT # [HU]
111	-900270	55272	-926584	47599	-919326	62064	-927729	52124	-969978	44590	-975681	35602	-978568	37546	-965454	52195
119	-909803	53476	-932104	55417	-923164	56011	-921166	63293	-976461	41045	-970489	41585	-975561	33608	-977009	37739
129	-919359	46004	-921285	62252	-932952	54794	-933803	55870	-982749	34333	-959506	58992	-976205	36491	-973043	43455
139	-914996	57148	-921217	62990	-925417	53689	-904188	66212	-970192	49704	-978430	37345	-981978	37289	-978878	35088
154	-913354	54214	-919991	49574	-925057	48324	-912616	61441	-975894	40438	-978286	33165	-969323	46173	-970485	45714
160	-907135	50324	-929422	49302	-930895	48543	-920952	54571	-987423	29827	-979078	41029	-965908	50785	-960180	59802
167	-917074	44750	-927713	51982	-913590	66670	-928225	60445	-981075	39677	-987379	30318	-971652	40894	-963548	53962
178	-919702	44070	-933724	46983	-937793	43073	-931786	48983	-968144	40694	-970226	41579	-974058	42268	-969009	41480
191	-920511	53865	-919434	58185	-938197	42428	-913399	51234	-973675	42986	-972179	55145	-968043	38673	-981426	31969
200	-927456	47217	-907656	53619	-919400	56032	-901093	58963	-984009	35609	-970978	49646	-974211	40921	-974312	46123
Series	S_80kV_30 0.75 I40f 3
Image#	ROI 1		ROI 2		ROI 3		ROI 4		ROI 5		ROI 6		ROI 7		ROI 8
	Mean CT # [HU]	SD CT # [HU]	Mean CT # [HU]	SD CT # [HU]	Mean CT # [HU]	SD CT # [HU]	Mean CT # [HU]	SD CT # [HU]	Mean CT # [HU]	SD CT # [HU]	Mean CT # [HU]	SD CT # [HU]	Mean CT # [HU]	SD CT # [HU]	Mean CT # [HU]	SD CT # [HU]
111	-900743	36959	-925147	31500	-916022	40804	-926943	35111	-971096	33867	-976275	24246	-979127	24711	-965767	35251
119	-910241	35465	-929052	37519	-919920	37505	-921157	44022	-977794	29001	-970619	27551	-976057	22880	-976052	25637
129	-916649	30323	-920189	40640	-931213	37755	-929544	38592	-981788	22278	-958069	44716	-978210	24848	-973887	29491
139	-913083	37810	-920571	44260	-923922	36288	-905769	44968	-969651	36178	-978325	24952	-981563	25637	-978917	23939
154	-911598	37189	-917796	32525	-922930	31358	-911424	41457	-977714	29846	-978978	21955	-966930	31980	-969419	31546
160	-905742	33504	-927817	33641	-927655	32164	-920740	35858	-989238	20811	-979930	29961	-964719	38627	-960518	47477
167	-914917	30168	-925804	35118	-911004	55456	-928030	40196	-981662	29332	-987256	21572	-972161	30649	-964065	39450
178	-918298	29534	-931206	31858	-936062	29889	-929380	32633	-970838	31215	-968822	27665	-975388	31418	-968860	27845
191	-919044	35793	-917877	40255	-938965	29229	-913557	34722	-972377	33281	-969860	44856	-968817	25178	-979917	20967
200	-924474	31518	-907665	39264	-918404	37377	-900211	40080	-982717	23837	-971397	34322	-972189	27127	-975221	30820
Series	S_80kV_12 0.75 B40f
Image#	ROI 1		ROI 2		ROI 3		ROI 4		ROI 5		ROI 6		ROI 7		ROI 8
	Mean CT # [HU]	SD CT # [HU]	Mean CT # [HU]	SD CT # [HU]	Mean CT # [HU]	SD CT # [HU]	Mean CT # [HU]	SD CT # [HU]	Mean CT # [HU]	SD CT # [HU]	Mean CT # [HU]	SD CT # [HU]	Mean CT # [HU]	SD CT # [HU]	Mean CT # [HU]	SD CT # [HU]
111	-895978	67332	-918719	72128	-889423	70995	-922629	70056	-935786	88569	-934856	81445	-960786	57463	-951062	53038
119	-910447	55902	-924278	73641	-906434	71882	-906729	91500	-957281	68752	-942377	73726	-938091	68524	-955522	58020
129	-906316	64872	-897057	78899	-918578	68222	-906702	81119	-962281	60136	-952758	56974	-929808	79275	-945826	61448
139	-902922	74460	-910035	80854	-918870	62748	-881100	115676	-953891	59376	-958447	60976	-942183	79451	-934690	78299
154	-926148	60051	-897922	84876	-913393	64261	-876882	95389	-959313	59978	-951110	59457	-947738	63771	-946345	87361
160	-907699	67917	-914570	77374	-926017	57398	-914885	75765	-965692	58057	-935022	77747	-944987	73965	-948732	69216
167	-924100	52172	-915617	65991	-906167	72007	-920351	68809	-950276	68566	-943330	84536	-953117	54507	-952174	73373
178	-910719	65220	-930439	59194	-935612	71558	-898629	72616	-947668	75715	-944474	71251	-953991	55975	-958333	62790
191	-921253	55902	-900254	79463	-942114	59404	-900864	88590	-974237	45441	-960070	60063	-911591	109609	-938130	60502
200	-923447	61526	-886542	91741	-915791	65291	-864454	104750	-973643	41434	-951616	59579	-931075	85675	-936662	73161
Series	S_80kV_12 0.75 I40f 3
Image#	ROI 1		ROI 2		ROI 3		ROI 4		ROI 5		ROI 6		ROI 7		ROI 8
	Mean CT # [HU]	SD CT # [HU]	Mean CT # [HU]	SD CT # [HU]	Mean CT # [HU]	SD CT # [HU]	Mean CT # [HU]	SD CT # [HU]	Mean CT # [HU]	SD CT # [HU]	Mean CT # [HU]	SD CT # [HU]	Mean CT # [HU]	SD CT # [HU]	Mean CT # [HU]	SD CT # [HU]
111	-895926	44610	-916844	52239	-890251	46071	-921236	46918	-935402	71722	-936341	57555	-955738	40757	-947586	35094
119	-908022	36108	-922148	49491	-902951	49952	-902694	63355	-952667	52236	-943290	50430	-936700	46841	-953135	38689
129	-904883	42569	-897803	54808	-919170	46240	-906592	55644	-960307	43665	-950602	37616	-928432	58008	-944083	43871
139	-905083	49964	-908230	55365	-918048	40997	-883061	84018	-952996	39891	-955969	44250	-942074	57501	-935249	53911
154	-922127	39706	-900674	58331	-913288	42377	-880044	67134	-960740	45160	-949304	41708	-944869	45777	-943419	64177
160	-906035	48325	-912478	52818	-924349	38294	-914559	52130	-966705	43365	-934296	58188	-943509	54451	-947882	57232
167	-920328	34454	-914083	44795	-903559	54714	-919203	45696	-951044	50003	-943189	72353	-951091	37220	-948383	58964
178	-910417	43699	-929930	38930	-930070	53609	-898332	50286	-948253	53661	-942335	48058	-951714	37443	-955469	42249
191	-918450	37009	-900978	52969	-939886	40952	-900526	62450	-971640	31312	-956908	40865	-914122	88510	-938630	39964
200	-920417	40849	-888176	65978	-914396	44943	-863595	76666	-970113	29632	-950100	44576	-928084	68240	-933100	57040

## Sheet: Lung 3 HighAtt Chest
CAUTION: All stated measurements require rescaling with a factor of 10-3 to conform to the CT number scale in [HU]!
Series	S_120kv_120 0.75 B40f
Image#	ROI 1		ROI 2		ROI 3		ROI 4		ROI 5		ROI 6		ROI 7		ROI 8
	Mean CT # [HU]	SD CT # [HU]	Mean CT # [HU]	SD CT # [HU]	Mean CT # [HU]	SD CT # [HU]	Mean CT # [HU]	SD CT # [HU]	Mean CT # [HU]	SD CT # [HU]	Mean CT # [HU]	SD CT # [HU]	Mean CT # [HU]	SD CT # [HU]	Mean CT # [HU]	SD CT # [HU]
134	-916404	17044	-912672	17508	-916882	22692	-927834	19006	-993524	10873	-1.00089e+06	9720	-997424	13028	-993565	18046
153	-921339	15266	-915861	17650	-904921	18973	-932049	15632	-995957	11728	-997606	16400	-997831	10443	-997035	11872
169	-913314	18432	-920709	18621	-909713	17545	-923511	14601	-999155	15984	-999472	10570	-995070	11644	-997303	15746
204	-911373	14567	-909364	17270	-918537	14777	-927722	19906	-994022	10809	-994137	16266	-998323	9631	-999777	13760
228	-911794	19857	-925251	13241	-916017	14798	-924843	14902	-998061	16205	-996417	13323	-991600	10615	-994680	13691
251	-921891	17809	-913777	15851	-915044	17217	-906632	17168	-995594	11452	-993701	13068	-992320	14505	-995251	15977
270	-921813	17452	-901747	18153	-903399	19391	-918709	15717	-991652	11887	-991574	14217	-989820	10678	-990890	14296
280	-918319	19911	-915246	17869	-911564	17314	-921254	16569	-987659	16399	-992365	18877	-992201	11065	-990965	14955
292	-922774	12999	-916961	14958	-914541	19872	-918527	19676	-988681	13584	-990783	13042	-990159	12882	-994371	12306
302	-924706	14056	-918048	16201	-919752	21072	-917555	20474	-984432	12196	-987991	14192	-988583	17526	-990106	19799
Series	S_120kv_120 0.75 I40f 3
Image#	ROI 1		ROI 2		ROI 3		ROI 4		ROI 5		ROI 6		ROI 7		ROI 8
	Mean CT # [HU]	SD CT # [HU]	Mean CT # [HU]	SD CT # [HU]	Mean CT # [HU]	SD CT # [HU]	Mean CT # [HU]	SD CT # [HU]	Mean CT # [HU]	SD CT # [HU]	Mean CT # [HU]	SD CT # [HU]	Mean CT # [HU]	SD CT # [HU]	Mean CT # [HU]	SD CT # [HU]
134	-915635	12004	-911537	12377	-914697	17939	-926358	13046	-992576	7435	-999665	6631	-996651	9201	-993870	13062
153	-920557	10614	-914543	12093	-904837	13364	-931795	10394	-994771	8092	-997243	11442	-996727	7036	-995506	8163
169	-912773	12453	-919513	13564	-908235	13071	-922926	10430	-998611	11487	-997827	7395	-994561	7913	-996316	11231
204	-910241	10040	-909281	12165	-917210	11125	-926996	13957	-993083	7797	-993427	11505	-997349	6341	-998838	9994
228	-911518	15144	-924831	8938	-914524	10461	-924751	9998	-997448	11872	-995122	9205	-990852	7277	-994246	9587
251	-920783	12682	-912485	11155	-913149	12002	-904675	11843	-994467	8188	-992316	8893	-991143	9963	-994885	11303
270	-921135	12649	-900734	12660	-901553	15211	-917622	11184	-990500	8383	-991496	9818	-988272	7119	-989487	10147
280	-917786	14402	-913825	13508	-909467	13017	-920561	11652	-986755	10978	-992291	14332	-990943	7504	-989900	10876
292	-921752	8712	-916726	10407	-913664	14008	-917429	14388	-987148	9165	-990009	8793	-988449	8800	-992777	8631
302	-923325	9280	-916563	11744	-917935	16079	-915655	14829	-983424	8754	-987328	9831	-987991	12957	-989846	14500
Series	S_120kV_60 0.75 B40f
Image#	ROI 1		ROI 2		ROI 3		ROI 4		ROI 5		ROI 6		ROI 7		ROI 8
	Mean CT # [HU]	SD CT # [HU]	Mean CT # [HU]	SD CT # [HU]	Mean CT # [HU]	SD CT # [HU]	Mean CT # [HU]	SD CT # [HU]	Mean CT # [HU]	SD CT # [HU]	Mean CT # [HU]	SD CT # [HU]	Mean CT # [HU]	SD CT # [HU]	Mean CT # [HU]	SD CT # [HU]
134	-913678	18894	-908616	22669	-922368	24019	-929092	26238	-993568	14009	-1000383	16936	-999240	13401	-998952	19384
153	-912591	24659	-919874	21173	-901621	24488	-935446	23397	-991312	18346	-993823	21650	-995398	10977	-993983	16220
169	-914620	21550	-923783	21447	-904674	22953	-917585	21816	-998394	14808	-994476	15401	-996313	14405	-997147	16827
204	-917329	21396	-912139	23048	-907616	29156	-927590	24533	-993511	21299	-991339	22109	-991585	15365	-997419	18396
228	-915561	23734	-925494	18404	-909659	25991	-926223	22593	-996922	13610	-990943	21789	-990383	20104	-997842	15386
251	-911283	30233	-914611	24845	-907947	24179	-912710	19778	-991563	15252	-992407	21581	-995593	15533	-993850	21746
270	-919765	26831	-899367	25200	-904491	26412	-923717	22641	-990070	17697	-991748	18541	-992469	15254	-992737	20946
280	-927441	20410	-919939	21396	-917185	25371	-923360	19689	-983777	19094	-989657	21381	-992293	17717	-990574	17429
292	-918204	19661	-919061	19717	-923009	25044	-921053	21167	-984279	18673	-986113	20642	-987075	21614	-993271	21728
302	-929873	20542	-916699	25289	-912904	28238	-912799	24354	-984166	14164	-991965	18201	-984386	17195	-992608	19767
Series	S_120kV_60 0.75 I40f 3
Image#	ROI 1		ROI 2		ROI 3		ROI 4		ROI 5		ROI 6		ROI 7		ROI 8
	Mean CT # [HU]	SD CT # [HU]	Mean CT # [HU]	SD CT # [HU]	Mean CT # [HU]	SD CT # [HU]	Mean CT # [HU]	SD CT # [HU]	Mean CT # [HU]	SD CT # [HU]	Mean CT # [HU]	SD CT # [HU]	Mean CT # [HU]	SD CT # [HU]	Mean CT # [HU]	SD CT # [HU]
134	-912600	12735	-907681	15385	-919127	16406	-928205	17757	-992991	9448	-999154	11968	-998729	9093	-998100	14466
153	-912322	16964	-918522	15107	-901581	18214	-933188	16304	-992264	12873	-994774	15480	-994494	7502	-994126	10913
169	-913450	14628	-921909	14473	-902587	17559	-916817	14858	-998199	10837	-993740	10408	-995404	9553	-997476	11816
204	-914961	14445	-911048	15231	-906288	22746	-926079	17670	-994087	14964	-991974	15244	-990751	10897	-997511	13197
228	-912689	17481	-923680	12037	-908694	19004	-925585	15687	-996557	9432	-991861	14873	-990874	14177	-997482	10367
251	-911017	23959	-913148	17148	-907614	18350	-910277	13422	-991035	10870	-993100	15393	-994316	11986	-994471	15173
270	-919322	18598	-898996	17274	-902417	20346	-921543	17770	-990274	11835	-991983	13024	-990974	10082	-992096	16038
280	-924384	13334	-917886	14955	-913736	17809	-922425	13000	-984428	13289	-989443	15302	-991507	12174	-989891	12254
292	-917387	13885	-918361	13324	-920328	17546	-918199	14043	-983943	12684	-987322	14131	-986811	14926	-993183	15200
302	-927228	13693	-916590	19039	-911748	21398	-910293	17099	-983790	9628	-991620	12791	-984039	11950	-992608	13523
Series	S_120kV_30 0.75 B40f
Image#	ROI 1		ROI 2		ROI 3		ROI 4		ROI 5		ROI 6		ROI 7		ROI 8
	Mean CT # [HU]	SD CT # [HU]	Mean CT # [HU]	SD CT # [HU]	Mean CT # [HU]	SD CT # [HU]	Mean CT # [HU]	SD CT # [HU]	Mean CT # [HU]	SD CT # [HU]	Mean CT # [HU]	SD CT # [HU]	Mean CT # [HU]	SD CT # [HU]	Mean CT # [HU]	SD CT # [HU]
134	-916691	28434	-918659	33283	-908127	26289	-925087	28479	-987978	24551	-995692	22232	-995074	19676	-993400	20556
153	-919552	30839	-915313	27361	-911894	28689	-928951	28290	-996342	19771	-993819	19908	-988160	25411	-987104	29761
169	-914306	31338	-918157	32469	-911709	33937	-927074	28696	-997128	14617	-990403	26746	-993817	17479	-994857	20943
204	-919263	28153	-917732	27983	-905734	39366	-927925	31963	-993550	18693	-992388	22103	-990668	26973	-984376	33019
228	-915289	30285	-931758	27835	-921336	27991	-935821	27131	-994326	20320	-987204	27981	-990978	18640	-996890	19070
251	-919704	40154	-921201	29460	-901697	36452	-900489	26956	-990729	24079	-988472	27539	-986740	25344	-990286	26121
270	-919235	26300	-908821	27813	-899925	33713	-919974	29676	-994387	18494	-989587	20393	-991583	17943	-986789	29991
280	-929301	24986	-921939	28067	-914185	31033	-923434	27452	-984996	17261	-980783	31697	-989441	17741	-984887	24380
292	-927030	28924	-922065	27540	-922533	26504	-916429	27865	-985563	28655	-978548	31940	-985925	22963	-989157	23721
302	-925395	27108	-925755	27251	-918400	34905	-915524	33117	-985939	26914	-983428	26303	-988368	20888	-988683	26200
Series	S_120kV_30 0.75 I40f 3
Image#	ROI 1		ROI 2		ROI 3		ROI 4		ROI 5		ROI 6		ROI 7		ROI 8
	Mean CT # [HU]	SD CT # [HU]	Mean CT # [HU]	SD CT # [HU]	Mean CT # [HU]	SD CT # [HU]	Mean CT # [HU]	SD CT # [HU]	Mean CT # [HU]	SD CT # [HU]	Mean CT # [HU]	SD CT # [HU]	Mean CT # [HU]	SD CT # [HU]	Mean CT # [HU]	SD CT # [HU]
134	-915317	19047	-915865	22149	-906794	17866	-923900	19013	-988965	17721	-996846	15549	-996079	14007	-994074	13825
153	-918843	20967	-915017	18729	-911119	19137	-928938	19066	-996182	13736	-994743	14225	-990377	18383	-988450	21761
169	-913100	21231	-918765	21596	-909200	24346	-926183	19379	-997416	10205	-991641	18301	-994261	11970	-995519	14750
204	-917316	18602	-916238	18648	-903869	29719	-926515	21658	-994472	12768	-993172	14809	-991886	18181	-987105	22738
228	-913860	20307	-929398	18090	-918742	20264	-933035	18024	-994857	13764	-987813	19126	-991252	12626	-997118	13089
251	-918704	32155	-919031	19569	-900509	26056	-899407	18362	-991987	17207	-989983	18569	-988277	17384	-991370	18616
270	-917343	17752	-907533	18662	-898386	22562	-917530	22042	-994048	12369	-990674	14247	-991171	12262	-987816	20030
280	-925004	16612	-920750	19404	-910300	21310	-920399	17759	-985747	12136	-983478	21861	-989913	12600	-985904	16861
292	-924752	19853	-920526	18410	-919323	17423	-916487	18345	-986201	20192	-980170	23215	-986612	16081	-989852	16930
302	-923478	18303	-921677	18599	-916430	27118	-914127	22555	-985934	19345	-985323	18413	-987675	14192	-989454	17744
Series	S_120kV_12 0.75 B40f
Image#	ROI 1		ROI 2		ROI 3		ROI 4		ROI 5		ROI 6		ROI 7		ROI 8
	Mean CT # [HU]	SD CT # [HU]	Mean CT # [HU]	SD CT # [HU]	Mean CT # [HU]	SD CT # [HU]	Mean CT # [HU]	SD CT # [HU]	Mean CT # [HU]	SD CT # [HU]	Mean CT # [HU]	SD CT # [HU]	Mean CT # [HU]	SD CT # [HU]	Mean CT # [HU]	SD CT # [HU]
134	-916917	44551	-919895	54732	-915404	45848	-925358	46052	-982279	32676	-987260	29650	-987170	35105	-981639	30405
153	-908361	42246	-913296	46866	-915811	43542	-932763	47890	-985649	24742	-981261	37719	-989506	26931	-986671	31252
169	-911393	44776	-930996	44696	-909504	41835	-924576	37502	-987642	31259	-984675	32682	-986952	27909	-988571	26165
204	-917368	51514	-915411	44767	-905943	49518	-930683	49998	-989956	23011	-977502	33209	-984655	31135	-983127	35729
228	-922158	47330	-928766	37339	-912227	41900	-932607	39277	-983561	30043	-977043	41114	-982522	28903	-988018	25988
251	-911048	50213	-923869	48135	-913250	56810	-904199	43753	-986358	26319	-983035	30599	-976827	34144	-978758	34322
270	-920396	38993	-905096	51255	-894197	43510	-914883	43884	-985426	29703	-965457	43290	-980206	30935	-980289	35253
280	-933153	37843	-929145	37232	-914207	38716	-917939	37951	-981048	29524	-970622	48951	-984620	27845	-982761	29747
292	-917796	42282	-921496	42969	-925860	41954	-917712	34766	-979035	38669	-975265	37739	-980229	29750	-979865	37255
302	-924197	36082	-920760	35281	-921522	47635	-917620	46813	-974865	31801	-972764	36397	-977329	33800	-985352	29015
Series	S_120kV_12 0.75 I40f 3
Image#	ROI 1		ROI 2		ROI 3		ROI 4		ROI 5		ROI 6		ROI 7		ROI 8
	Mean CT # [HU]	SD CT # [HU]	Mean CT # [HU]	SD CT # [HU]	Mean CT # [HU]	SD CT # [HU]	Mean CT # [HU]	SD CT # [HU]	Mean CT # [HU]	SD CT # [HU]	Mean CT # [HU]	SD CT # [HU]	Mean CT # [HU]	SD CT # [HU]	Mean CT # [HU]	SD CT # [HU]
134	-915065	29001	-916083	37348	-914184	29955	-924079	30864	-983537	22289	-989018	19960	-987655	24776	-983561	20320
153	-908917	27811	-913039	32141	-914718	29465	-931402	33185	-987139	17267	-982465	26596	-990913	18878	-986853	20515
169	-911210	29573	-928191	29861	-906478	28652	-923550	24606	-988412	20454	-983732	21461	-988230	20601	-989866	18511
204	-915048	35554	-914398	29088	-904721	34105	-928304	34433	-990891	15930	-979326	23523	-986218	22294	-982707	24849
228	-919364	31324	-927268	24286	-912472	29574	-930284	26262	-984770	19587	-978070	27669	-985043	19106	-989702	17320
251	-910678	37002	-921646	31722	-910522	40641	-904195	29271	-987725	18175	-983861	20719	-978827	24383	-979793	23522
270	-919678	26010	-905314	33884	-893268	29467	-914822	29556	-987165	19962	-969178	28449	-982263	21913	-982140	23308
280	-928769	25133	-925890	24285	-912969	25888	-916083	24659	-980712	19220	-971700	32443	-985114	18024	-983104	19755
292	-918170	27543	-919757	28761	-923812	27927	-917323	23164	-978044	25903	-976443	24787	-981044	19985	-980616	25767
302	-921776	23054	-918983	23915	-920783	32365	-916004	31746	-976341	21236	-973306	24319	-976605	22847	-985220	18918
Series	S_80kv_120 0.75 B40f
Image#	ROI 1		ROI 2		ROI 3		ROI 4		ROI 5		ROI 6		ROI 7		ROI 8
	Mean CT # [HU]	SD CT # [HU]	Mean CT # [HU]	SD CT # [HU]	Mean CT # [HU]	SD CT # [HU]	Mean CT # [HU]	SD CT # [HU]	Mean CT # [HU]	SD CT # [HU]	Mean CT # [HU]	SD CT # [HU]	Mean CT # [HU]	SD CT # [HU]	Mean CT # [HU]	SD CT # [HU]
134	-913087	30730	-907035	30847	-916785	28833	-924406	26137	-989288	20163	-988793	29104	-999183	19415	-991609	19515
153	-916530	27986	-921061	31495	-897044	26997	-927469	25218	-991199	23742	-994381	20688	-992390	20857	-987242	24689
169	-916009	30504	-920652	27545	-909843	31094	-921328	27789	-993323	18700	-988874	19654	-984461	32451	-986082	29066
204	-916961	30424	-916156	34029	-915293	28447	-943930	28456	-987096	28689	-978868	35358	-987397	20476	-995515	19527
228	-913684	23449	-925420	24494	-915017	24824	-931843	24496	-992230	23044	-987361	27408	-980361	28075	-986566	29347
251	-924704	28730	-915991	35384	-911386	26671	-907286	23843	-993520	18979	-982887	29953	-984082	23111	-987700	21895
270	-918643	31673	-903406	32634	-899724	32250	-922535	24253	-984430	30077	-986709	25147	-984509	20000	-989575	20648
280	-919694	24582	-922443	25809	-914057	34225	-920627	29694	-980738	19852	-984530	20565	-984035	26006	-982435	31758
292	-921439	23653	-917465	26408	-918703	25667	-920889	28891	-981432	24725	-981170	26673	-983498	23426	-990004	28815
302	-924763	26300	-920598	32037	-917222	27191	-917166	30524	-981690	30700	-971773	30118	-979645	21864	-983599	28233
Series	S_80kv_120 0.75 I40f 3
Image#	ROI 1		ROI 2		ROI 3		ROI 4		ROI 5		ROI 6		ROI 7		ROI 8
	Mean CT # [HU]	SD CT # [HU]	Mean CT # [HU]	SD CT # [HU]	Mean CT # [HU]	SD CT # [HU]	Mean CT # [HU]	SD CT # [HU]	Mean CT # [HU]	SD CT # [HU]	Mean CT # [HU]	SD CT # [HU]	Mean CT # [HU]	SD CT # [HU]	Mean CT # [HU]	SD CT # [HU]
134	-912787	20708	-905004	20510	-913991	19410	-923157	16907	-989668	13757	-990291	20502	-999367	13875	-991965	13310
153	-915678	19209	-919330	21582	-896872	18376	-926272	16750	-992013	16267	-994841	14080	-993281	14877	-988463	17488
169	-913812	20797	-918665	18577	-907852	21441	-920773	18551	-993991	13349	-990082	13530	-985948	25899	-987524	22773
204	-914816	20737	-914169	22497	-912127	20146	-939643	18762	-988948	19579	-980758	26584	-987550	13957	-996131	13254
228	-911390	16066	-923165	15795	-913459	16156	-929039	16084	-992970	15732	-987822	20422	-982030	19609	-988404	20274
251	-922026	19850	-914205	22775	-909110	18091	-905394	15695	-993533	13294	-983866	20793	-985476	15638	-989185	14823
270	-916926	20928	-902585	21933	-898136	22590	-920443	16230	-985404	20667	-987743	16925	-983548	13233	-989807	14139
280	-917865	16262	-919000	17556	-911414	23693	-920149	19817	-981109	13321	-985500	13896	-984533	17632	-983143	24607
292	-919357	16232	-916157	17459	-916362	17508	-918235	19695	-982258	16807	-982357	18887	-983458	15425	-990917	19142
302	-922548	17512	-918734	21442	-914935	19595	-915371	21771	-982048	21818	-973122	20903	-979640	15430	-985233	19720
Series	S_80kV_60 0.75 B40f
Image#	ROI 1		ROI 2		ROI 3		ROI 4		ROI 5		ROI 6		ROI 7		ROI 8
	Mean CT # [HU]	SD CT # [HU]	Mean CT # [HU]	SD CT # [HU]	Mean CT # [HU]	SD CT # [HU]	Mean CT # [HU]	SD CT # [HU]	Mean CT # [HU]	SD CT # [HU]	Mean CT # [HU]	SD CT # [HU]	Mean CT # [HU]	SD CT # [HU]	Mean CT # [HU]	SD CT # [HU]
134	-913526	43872	-909109	44202	-916390	42006	-927651	41250	-986524	24998	-984181	33720	-984231	37132	-981226	36002
153	-914665	40202	-917483	36363	-911269	39661	-936009	39577	-983273	27626	-985239	34046	-984797	31849	-981974	34504
169	-904004	36019	-922739	41011	-906304	43052	-925301	36249	-990597	35116	-967017	46762	-983200	25128	-991900	24489
204	-915140	39285	-909892	41424	-911834	42708	-928555	45551	-991590	23512	-980537	31678	-987415	23675	-977843	39175
228	-913088	49117	-928758	38655	-914175	35151	-929961	36418	-983017	31512	-971722	39423	-982891	25272	-975434	35695
251	-907613	44863	-916803	49859	-909877	49555	-903134	36202	-991515	22792	-976225	35274	-978576	32602	-976458	40010
270	-919248	35612	-906074	42366	-900684	46316	-920830	36809	-981526	30862	-979052	38222	-984211	29326	-985206	35766
280	-929672	37983	-923531	33956	-915837	38815	-921895	37105	-975201	41685	-979026	37942	-982105	29084	-975857	37253
292	-921500	38668	-921983	41773	-926860	34516	-922190	30774	-974651	42658	-972987	36661	-981727	26970	-977891	30969
302	-926947	38512	-924830	41753	-929587	40425	-914524	36529	-974074	31973	-969555	46391	-972838	32803	-975352	37652
Series	S_80kV_60 0.75 I40f 3
Image#	ROI 1		ROI 2		ROI 3		ROI 4		ROI 5		ROI 6		ROI 7		ROI 8
	Mean CT # [HU]	SD CT # [HU]	Mean CT # [HU]	SD CT # [HU]	Mean CT # [HU]	SD CT # [HU]	Mean CT # [HU]	SD CT # [HU]	Mean CT # [HU]	SD CT # [HU]	Mean CT # [HU]	SD CT # [HU]	Mean CT # [HU]	SD CT # [HU]	Mean CT # [HU]	SD CT # [HU]
134	-911696	28882	-907144	29441	-913004	28564	-925057	27880	-987655	16950	-986031	23583	-985070	29486	-982213	26376
153	-913891	26047	-916117	24443	-909471	27313	-933420	26528	-985247	19636	-986274	22952	-986961	23172	-983333	23895
169	-904725	23050	-922383	27637	-904370	30018	-923843	23253	-991730	25256	-969498	36647	-985796	18181	-992078	16346
204	-912579	25826	-909623	27684	-908009	30068	-925789	30694	-992742	16244	-982361	21552	-988541	15842	-979952	27741
228	-911829	32627	-926567	25391	-912694	23455	-928362	24043	-984887	21807	-973230	26097	-984600	17643	-978009	25405
251	-907804	34000	-915354	33571	-905785	34934	-902887	24027	-991965	15458	-977887	24332	-979680	22175	-975643	28563
270	-918296	23680	-904694	27885	-898224	32737	-919365	25259	-983152	21522	-977752	26537	-985088	20523	-984820	24413
280	-926384	24997	-921184	22378	-912987	25993	-919289	23988	-974380	29206	-977926	27917	-983262	20236	-977165	26634
292	-919970	25973	-919283	28363	-923908	22344	-919965	20223	-974166	30814	-975104	24915	-982546	18529	-978777	23420
302	-924118	25564	-921664	27526	-925583	28088	-913974	24801	-974480	21566	-972100	35250	-974579	21767	-976934	27103
Series	S_80kV_30 0.75 B40f
Image#	ROI 1		ROI 2		ROI 3		ROI 4		ROI 5		ROI 6		ROI 7		ROI 8
	Mean CT # [HU]	SD CT # [HU]	Mean CT # [HU]	SD CT # [HU]	Mean CT # [HU]	SD CT # [HU]	Mean CT # [HU]	SD CT # [HU]	Mean CT # [HU]	SD CT # [HU]	Mean CT # [HU]	SD CT # [HU]	Mean CT # [HU]	SD CT # [HU]	Mean CT # [HU]	SD CT # [HU]
134	-914943	59076	-898485	61640	-914246	55392	-937310	52278	-981122	32518	-964938	59146	-988336	26292	-981135	36574
153	-913022	61383	-925600	53469	-907969	57310	-939924	53860	-983498	36884	-969080	44894	-976649	50073	-979558	42736
169	-901620	59063	-937052	47058	-910335	57666	-920044	54684	-985876	32524	-975377	39078	-983496	32781	-955961	58278
204	-916829	64850	-911667	59732	-898856	62485	-933053	55325	-973668	42007	-967590	49906	-970419	41939	-976843	43153
228	-916377	54053	-933169	48423	-913266	64401	-931659	53768	-977761	38252	-959835	49448	-975035	37836	-963013	65669
251	-900704	60142	-909921	63851	-904246	69811	-910377	53121	-980472	38358	-944515	87908	-976346	37952	-969903	44937
270	-925404	55612	-902550	57198	-896439	57366	-921922	57243	-964013	46739	-978265	40687	-962127	46523	-963039	53274
280	-918913	52606	-921123	54295	-915396	59731	-925526	50723	-962686	46568	-979243	39319	-968725	48147	-955887	64437
292	-914396	55351	-913113	45562	-916555	51023	-914814	58807	-964834	43673	-954835	62781	-965841	38437	-960507	57345
302	-923583	57835	-915751	65053	-911243	59408	-901712	57932	-966620	53647	-950703	65166	-971004	40537	-964894	51195
Series	S_80kV_30 0.75 I40f 3
Image#	ROI 1		ROI 2		ROI 3		ROI 4		ROI 5		ROI 6		ROI 7		ROI 8
	Mean CT # [HU]	SD CT # [HU]	Mean CT # [HU]	SD CT # [HU]	Mean CT # [HU]	SD CT # [HU]	Mean CT # [HU]	SD CT # [HU]	Mean CT # [HU]	SD CT # [HU]	Mean CT # [HU]	SD CT # [HU]	Mean CT # [HU]	SD CT # [HU]	Mean CT # [HU]	SD CT # [HU]
134	-914961	38889	-898389	41581	-913118	36741	-934314	34041	-979039	21401	-964348	47151	-989624	18399	-981191	24909
153	-913404	39725	-924913	36260	-906586	37494	-937504	35929	-983580	25195	-970708	29490	-975740	38737	-979004	28656
169	-903415	37721	-933304	31327	-907135	40069	-920847	35472	-986341	22429	-974913	25710	-983287	22007	-956879	44319
204	-914066	43637	-910359	39393	-898541	42927	-931762	36946	-971773	28284	-966189	34474	-970432	30668	-976332	30158
228	-914737	35258	-929823	32479	-911825	41964	-931843	35174	-980800	25449	-958857	36119	-973287	25583	-962491	52740
251	-899609	42278	-909109	42453	-902237	47666	-909139	34874	-976755	25263	-944061	64521	-976554	25361	-968599	30302
270	-921813	36005	-903135	36721	-897057	37565	-921535	41190	-964726	32288	-976017	26201	-960465	32460	-963035	39047
280	-916467	34557	-920162	36048	-913846	39139	-922412	32725	-962179	32318	-975591	25891	-968332	32361	-954387	47781
292	-913383	37555	-913361	29912	-915834	33079	-915673	39105	-964262	28733	-952887	42499	-965533	26283	-960638	39208
302	-920645	39766	-914258	45082	-911187	39165	-900996	40523	-962987	38925	-947668	44601	-970982	26852	-965916	33994
Series	S_80kV_12 0.75 B40f
Image#	ROI 1		ROI 2		ROI 3		ROI 4		ROI 5		ROI 6		ROI 7		ROI 8
134	Mean CT # [HU]	SD CT # [HU]	Mean CT # [HU]	SD CT # [HU]	Mean CT # [HU]	SD CT # [HU]	Mean CT # [HU]	SD CT # [HU]	Mean CT # [HU]	SD CT # [HU]	Mean CT # [HU]	SD CT # [HU]	Mean CT # [HU]	SD CT # [HU]	Mean CT # [HU]	SD CT # [HU]
153	-892257	91384	-886000	89350	-895754	81962	-916336	64605	-929952	103129	-945930	71218	-955306	65179	-947296	71124
169	-918870	73465	-884222	90985	-915374	71200	-936335	64782	-954797	62674	-968810	52479	-965745	57094	-908900	118035
204	-906197	66802	-918496	73383	-901004	70903	-935651	71049	-957965	54623	-940939	82095	-962100	48756	-951926	65959
228	-888167	76760	-910268	82971	-898978	70554	-888881	98409	-952821	61060	-935141	76605	-949253	69028	-947838	66833
251	-907031	68325	-915216	68739	-908939	74436	-919376	73033	-961196	53759	-922657	94206	-950613	67066	-958596	63191
270	-877843	101731	-877406	86639	-892842	76815	-889753	74855	-939860	80786	-950762	79246	-952303	66182	-953608	68265
280	-903448	74542	-885472	75467	-877798	92713	-915387	71481	-955717	53285	-954939	66603	-954750	72650	-914298	89919
292	-916952	70006	-907075	62746	-918410	61152	-900680	72185	-938100	78694	-941922	77686	-953109	64143	-943183	70794
302	-911283	69508	-909657	72688	-906314	70095	-917739	66417	-927048	81249	-935304	90237	-950330	64275	-940511	68785
Series	S_80kV_12 0.75 I40f 3
Image#	ROI 1		ROI 2		ROI 3		ROI 4		ROI 5		ROI 6		ROI 7		ROI 8
	Mean CT # [HU]	SD CT # [HU]	Mean CT # [HU]	SD CT # [HU]	Mean CT # [HU]	SD CT # [HU]	Mean CT # [HU]	SD CT # [HU]	Mean CT # [HU]	SD CT # [HU]	Mean CT # [HU]	SD CT # [HU]	Mean CT # [HU]	SD CT # [HU]	Mean CT # [HU]	SD CT # [HU]
134	-894204	59583	-888459	60888	-894276	53564	-914301	42018	-928520	83655	-943850	50383	-957100	46256	-945778	51681
153	-918396	48969	-886304	62059	-912463	48133	-932853	42984	-952558	46224	-963372	36162	-963368	41865	-913506	101017
169	-905048	44733	-915565	50235	-900074	47490	-931886	47279	-958257	37077	-938900	62547	-960870	33882	-950186	47491
204	-889684	52055	-908537	61411	-897830	48273	-890952	69711	-951009	45704	-938128	50504	-946205	47209	-948022	47810
228	-906118	45071	-915260	46108	-908493	51116	-919319	49422	-959387	35584	-923565	70178	-950161	47619	-955088	45736
251	-880052	68970	-878166	57431	-890636	50578	-891095	49070	-937288	59185	-948615	56727	-949576	47610	-949242	47228
270	-902530	50269	-884834	49437	-878224	64227	-914230	47841	-953452	35719	-952239	44303	-947768	54113	-917640	67303
280	-914716	47587	-908518	41373	-914357	39873	-900886	46575	-934454	57047	-939465	52838	-950044	43431	-940283	47527
292	-909943	45727	-908887	48563	-905590	45920	-915735	43334	-924633	55366	-930039	60952	-947652	45071	-940550	45713
302	-900934	51740	-898646	56675	-905617	53124	-901279	50601	-921262	55094	-923760	59357	-938978	43369	-948833	37283

## Sheet: Lung 4 HighAtt Chest
CAUTION: All stated measurements require rescaling with a factor of 10-3 to conform to the CT number scale in [HU]!
Series	S_120kv_120 0.75 B40f
Image#	ROI 1		ROI 2		ROI 3		ROI 4		ROI 5		ROI 6		ROI 7		ROI 8
	Mean CT # [HU]	SD CT # [HU]	Mean CT # [HU]	SD CT # [HU]	Mean CT # [HU]	SD CT # [HU]	Mean CT # [HU]	SD CT # [HU]	Mean CT # [HU]	SD CT # [HU]	Mean CT # [HU]	SD CT # [HU]	Mean CT # [HU]	SD CT # [HU]	Mean CT # [HU]	SD CT # [HU]
116	-913841	20636	-929874	15311	-913565	18500	-915487	17029	-993110	14707	-998550	10709	-994833	12536	-997393	13040
124	-908229	17206	-925741	19397	-912274	17286	-925900	17242	-994105	10856	-998947	11245	-992750	16895	-998921	13063
160	-920580	17687	-926447	14627	-918571	14224	-916664	18564	-1013847	11312	-995243	16528	-996908	10272	-991803	13880
198	-915161	15280	-922487	17490	-922887	19035	-922730	20834	-1001987	11817	-997539	13280	-1.00082e+06	12272	-997528	14872
250	-921370	16613	-912013	20660	-916236	18604	-912917	21986	-1003920	10247	-998145	10819	-996639	13010	-990719	18470
312	-916196	20514	-912546	18725	-930548	17292	-916000	16098	-1.02165e+06	5625	-991349	13083	-1.01405e+06	12938	-992751	20021
337	-917070	18837	-910439	15110	-920109	15662	-918594	18653	-1011235	16811	-991027	14908	-1.00815e+06	13029	-1007217	16304
379	-913242	17395	-915874	15418	-914795	11251	-894035	18544	-1.01303e+06	12863	-999412	19673	-998783	23557	-990974	14652
387	-921725	16218	-916891	18412	-912207	14873	-901961	27785	-1013199	14878	-1000974	20310	-1.01279e+06	14619	-999459	12571
407	-935814	16065	-922256	20944	-913439	23939	-904809	27070	-1012826	14149	-1009140	16105	-1008131	16258	-994430	16440
Series	S_120kv_120 0.75 I40f 3
Image#	ROI 1		ROI 2		ROI 3		ROI 4		ROI 5		ROI 6		ROI 7		ROI 8
	Mean CT # [HU]	SD CT # [HU]	Mean CT # [HU]	SD CT # [HU]	Mean CT # [HU]	SD CT # [HU]	Mean CT # [HU]	SD CT # [HU]	Mean CT # [HU]	SD CT # [HU]	Mean CT # [HU]	SD CT # [HU]	Mean CT # [HU]	SD CT # [HU]	Mean CT # [HU]	SD CT # [HU]
116	-912288	15255	-928874	10757	-911922	12521	-914642	11683	-992291	10452	-997803	7543	-994357	8637	-996869	8933
124	-908061	12723	-925311	15205	-910717	11955	-925620	12643	-993585	7433	-998250	7976	-992482	11683	-998293	8990
160	-919074	13115	-925860	10127	-917602	9956	-916127	13346	-1.0141e+06	9034	-994867	12496	-995969	7079	-991218	9945
198	-914409	10769	-921424	11860	-922004	13376	-921987	14025	-1000948	9006	-996443	9378	-999970	8943	-996917	10531
250	-920139	11770	-911358	15648	-913996	13036	-913079	15999	-1003460	7271	-997158	7368	-996165	9339	-990908	12544
312	-915074	15934	-912197	13912	-929678	12399	-914969	10624	-1.02172e+06	4867	-990271	8888	-1.014e+06	12112	-993322	17385
337	-916729	14294	-909809	10566	-919943	11304	-917515	14482	-1011674	14736	-989580	10127	-1008411	10839	-1.00675e+06	14999
379	-913056	13524	-916502	10464	-914723	7950	-893167	14391	-1.01214e+06	11215	-998654	18610	-999457	21087	-991148	10848
387	-919555	11697	-915869	13412	-911890	11150	-898343	24199	-1013437	13351	-1001214	18990	-1.01291e+06	12332	-999594	9293
407	-935296	10960	-921040	14458	-913285	19004	-904200	22287	-1.01295e+06	12434	-1.00892e+06	14552	-1008686	12513	-994604	11430
Series	S_120kV_60 0.75 B40f
Image#	ROI 1		ROI 2		ROI 3		ROI 4		ROI 5		ROI 6		ROI 7		ROI 8
	Mean CT # [HU]	SD CT # [HU]	Mean CT # [HU]	SD CT # [HU]	Mean CT # [HU]	SD CT # [HU]	Mean CT # [HU]	SD CT # [HU]	Mean CT # [HU]	SD CT # [HU]	Mean CT # [HU]	SD CT # [HU]	Mean CT # [HU]	SD CT # [HU]	Mean CT # [HU]	SD CT # [HU]
116	-913650	24373	-925278	23007	-923009	22482	-928027	27588	-996960	14855	-998157	16985	-993322	12725	-998707	14738
124	-911887	20797	-920583	25172	-915083	23177	-925271	20994	-999445	13622	-995899	16735	-999908	12319	-994275	16002
160	-918957	20364	-930342	18874	-920230	20491	-923865	26429	-1.01435e+06	9603	-998956	12568	-996406	20416	-992480	16172
198	-917452	21872	-927473	19465	-918713	21753	-922982	24030	-993358	21919	-999355	14898	-998065	14153	-999493	17161
250	-918426	21776	-910270	25039	-919572	21319	-913474	24118	-1.0006e+06	17430	-996088	18856	-997030	13707	-991987	16442
312	-913522	25733	-915114	23275	-930787	17438	-916364	20675	-1.01967e+06	9205	-989738	16755	-1011459	16267	-993049	20144
337	-915555	19788	-912874	22359	-921651	22575	-921000	24239	-1011791	17028	-989947	18733	-1.00515e+06	18599	-1.00572e+06	20605
379	-912268	22750	-918342	19332	-921152	15240	-902159	22829	-1004974	24737	-999377	22831	-1.00492e+06	21179	-993648	21290
387	-933620	16979	-915210	21051	-908559	19269	-877483	31584	-1.01494e+06	12020	-1007751	17691	-1011532	17605	-993555	23631
407	-919615	24444	-905110	24088	-941904	24102	-911670	32990	-1.00804e+06	17915	-1.00333e+06	18919	-1.00542e+06	16818	-992674	16378
Series	S_120kV_60 0.75 I40f 3
Image#	ROI 1		ROI 2		ROI 3		ROI 4		ROI 5		ROI 6		ROI 7		ROI 8
	Mean CT # [HU]	SD CT # [HU]	Mean CT # [HU]	SD CT # [HU]	Mean CT # [HU]	SD CT # [HU]	Mean CT # [HU]	SD CT # [HU]	Mean CT # [HU]	SD CT # [HU]	Mean CT # [HU]	SD CT # [HU]	Mean CT # [HU]	SD CT # [HU]	Mean CT # [HU]	SD CT # [HU]
116	-912111	17792	-923387	15264	-921435	15562	-925894	18366	-995982	10394	-997642	12199	-992520	8577	-998463	9884
124	-911009	14823	-919658	19324	-913283	15928	-925083	13850	-998572	9529	-995908	11432	-998842	9070	-994039	10703
160	-916429	13353	-928803	12631	-918996	14043	-920642	18038	-1014227	7950	-997637	8664	-996511	14893	-993301	10839
198	-916026	14812	-925692	12835	-916965	14877	-921642	15941	-994742	16380	-998829	10504	-997186	9978	-998904	11857
250	-917783	15172	-907881	18947	-916891	14896	-913123	17316	-1000934	12965	-996061	13283	-997022	9486	-991487	10966
312	-912287	19953	-913751	16849	-930743	12311	-915493	14010	-1020139	6807	-989240	11934	-1.01204e+06	13492	-993737	16104
337	-915100	13646	-911035	15769	-919454	16013	-918655	17925	-1012348	14634	-989031	13120	-1005727	14765	-1.0064e+06	17158
379	-912918	16296	-915152	12846	-920464	10583	-898696	17799	-1006502	20339	-999197	19108	-1.00573e+06	16777	-994230	15392
387	-931869	11610	-915616	14716	-908286	14279	-876361	25976	-1014242	10158	-1007354	15156	-1.0121e+06	13889	-994284	16667
407	-917792	17458	-904590	16223	-940140	19338	-911230	26498	-1.00864e+06	14873	-1.00351e+06	15965	-1.0059e+06	12915	-992404	12067
Series	S_120kV_30 0.75 B40f
Image#	ROI 1		ROI 2		ROI 3		ROI 4		ROI 5		ROI 6		ROI 7		ROI 8
	Mean CT # [HU]	SD CT # [HU]	Mean CT # [HU]	SD CT # [HU]	Mean CT # [HU]	SD CT # [HU]	Mean CT # [HU]	SD CT # [HU]	Mean CT # [HU]	SD CT # [HU]	Mean CT # [HU]	SD CT # [HU]	Mean CT # [HU]	SD CT # [HU]	Mean CT # [HU]	SD CT # [HU]
116	-912186	29453	-922252	29121	-929383	29121	-929690	36540	-989242	20360	-989572	28746	-991441	20418	-992376	22244
124	-914719	27966	-924917	35267	-918026	29972	-931096	29986	-997183	18558	-993877	23382	-997342	18946	-989729	20641
160	-910433	23187	-929096	23361	-928119	27507	-924079	34369	-1010738	13409	-996836	17607	-990712	24787	-984764	36103
198	-923404	28357	-926058	27720	-922017	26466	-925040	32166	-993541	22673	-996189	18391	-996173	18471	-995961	23012
250	-917104	26912	-909341	34877	-921747	27567	-920465	33929	-993292	25051	-990158	24340	-995430	20570	-981934	25931
312	-914422	34543	-920873	27300	-930630	20652	-918560	28538	-1019583	11404	-985576	26072	-1013891	14303	-988263	28202
337	-916017	24451	-916948	29721	-925812	28032	-924109	29293	-1.01219e+06	17373	-989881	18637	-1.0007e+06	23064	-1003043	22025
379	-914000	28887	-919584	21271	-923772	18471	-901295	30399	-1001742	23966	-991996	23138	-994670	27597	-993530	26171
387	-922336	22298	-920389	24638	-923815	29221	-882217	36268	-1.01107e+06	15429	-1002039	21347	-1005918	22649	-996162	23309
407	-926354	32957	-910300	35627	-937044	35784	-905065	40260	-1.00125e+06	23974	-994140	26964	-1002188	20097	-987378	21567
Series	S_120kV_30 0.75 I40f 3
Image#	ROI 1		ROI 2		ROI 3		ROI 4		ROI 5		ROI 6		ROI 7		ROI 8
	Mean CT # [HU]	SD CT # [HU]	Mean CT # [HU]	SD CT # [HU]	Mean CT # [HU]	SD CT # [HU]	Mean CT # [HU]	SD CT # [HU]	Mean CT # [HU]	SD CT # [HU]	Mean CT # [HU]	SD CT # [HU]	Mean CT # [HU]	SD CT # [HU]	Mean CT # [HU]	SD CT # [HU]
116	-911044	20197	-921304	19459	-926500	19268	-927588	25351	-990546	13558	-990725	20754	-991877	14607	-993969	15111
124	-913307	19108	-923961	26338	-915122	20350	-928633	19905	-997358	14489	-995053	16782	-997439	13770	-991546	13878
160	-910251	15170	-928048	15835	-926615	17971	-921790	24302	-1011502	10203	-996876	11919	-992066	17892	-986886	27845
198	-920904	18394	-924205	17761	-919713	17098	-921920	21260	-994891	15965	-997425	12627	-996100	12937	-996633	16562
250	-916152	17761	-908518	25374	-918843	18519	-918816	23438	-995465	17389	-990684	17755	-996261	15295	-983531	18381
312	-912770	25235	-918428	18635	-930243	13772	-916831	18783	-1.01979e+06	8318	-986659	17911	-1.0137e+06	12412	-989429	21134
337	-915974	16809	-914052	19702	-923249	20129	-921205	20323	-1012596	14130	-989460	12413	-1.00261e+06	17398	-1.00375e+06	18038
379	-913065	20174	-916515	14050	-921982	12399	-898965	22336	-1.00351e+06	17669	-994123	18559	-996913	20524	-994204	19322
387	-922725	15566	-918546	16362	-919656	21533	-879239	26726	-1010758	12134	-1.00249e+06	17400	-1.00714e+06	16818	-996777	16535
407	-923482	21760	-909123	23844	-937066	26673	-906513	30602	-1.00284e+06	18712	-996044	21511	-1.00289e+06	14925	-988530	14779
Series	S_120kV_12 0.75 B40f
Image#	ROI 1		ROI 2		ROI 3		ROI 4		ROI 5		ROI 6		ROI 7		ROI 8
	Mean CT # [HU]	SD CT # [HU]	Mean CT # [HU]	SD CT # [HU]	Mean CT # [HU]	SD CT # [HU]	Mean CT # [HU]	SD CT # [HU]	Mean CT # [HU]	SD CT # [HU]	Mean CT # [HU]	SD CT # [HU]	Mean CT # [HU]	SD CT # [HU]	Mean CT # [HU]	SD CT # [HU]
116	-916562	46775	-932130	36272	-928670	40623	-924058	56777	-989300	28258	-989847	27573	-975436	37203	-980991	38980
124	-916892	39070	-922048	45896	-913983	44782	-928493	44199	-988148	24320	-989447	29387	-985404	29583	-985559	33840
160	-920719	35252	-936237	34858	-923288	38453	-916734	51258	-1000668	19881	-986146	36891	-988904	30749	-980590	34210
198	-924057	45828	-934259	37573	-916617	40282	-925230	46532	-982240	33318	-981364	35568	-984879	30169	-987419	30638
250	-918339	39555	-909133	46140	-921790	41107	-911500	45080	-994947	24739	-986544	27655	-989743	27960	-983250	29022
312	-924765	38667	-917017	43295	-930630	35669	-917653	38545	-1013878	15180	-973410	42495	-1004410	22548	-979580	36595
337	-916493	32511	-914817	35224	-926891	42442	-923179	48482	-1.00037e+06	25152	-977544	34111	-989792	30712	-987961	36854
379	-912545	52232	-920753	43102	-926210	26544	-893934	47508	-999279	30356	-981132	41441	-993952	27617	-986583	29088
387	-937620	34829	-927231	42575	-911987	32155	-891226	43232	-1000216	26281	-983659	35450	-997810	27140	-984642	33472
407	-919513	44501	-899780	42916	-927162	49143	-900313	58765	-1.00041e+06	27314	-988215	34798	-1000310	25837	-991322	30527
Series	S_120kV_12 0.75 I40f 3
Image#	ROI 1		ROI 2		ROI 3		ROI 4		ROI 5		ROI 6		ROI 7		ROI 8
	Mean CT # [HU]	SD CT # [HU]	Mean CT # [HU]	SD CT # [HU]	Mean CT # [HU]	SD CT # [HU]	Mean CT # [HU]	SD CT # [HU]	Mean CT # [HU]	SD CT # [HU]	Mean CT # [HU]	SD CT # [HU]	Mean CT # [HU]	SD CT # [HU]	Mean CT # [HU]	SD CT # [HU]
116	-915588	31845	-929578	23229	-926361	27285	-921938	39197	-989956	18791	-990956	18966	-978194	26482	-981764	26355
124	-915740	25817	-921092	31884	-912674	29221	-927480	29283	-989240	17641	-990877	20975	-986522	21016	-985852	23308
160	-919165	23193	-933991	22905	-920726	25511	-915153	34242	-1002546	13946	-987903	28890	-989764	21663	-981895	24184
198	-921596	31083	-931393	24545	-916122	27143	-922947	30246	-984738	23698	-983123	25156	-987177	20993	-989105	20417
250	-917509	26182	-908257	31145	-919502	27513	-911557	30529	-996934	16449	-986864	18107	-990891	19353	-983272	19708
312	-922813	26460	-915092	30066	-928826	24013	-917262	25444	-1014800	10845	-973131	31365	-1005777	16510	-981107	25868
337	-915507	21669	-913991	22976	-924450	28596	-921231	32471	-1001913	18728	-978965	23766	-990840	20955	-989557	29257
379	-912372	37032	-918654	27972	-924554	18244	-892907	34666	-1000550	21093	-983531	29762	-995265	19452	-988009	19497
387	-935563	23003	-925603	27805	-910850	22109	-887100	30759	-1000922	18170	-986389	26002	-998991	19204	-985279	21958
407	-917903	29223	-899727	27906	-926039	34733	-899917	40667	-1001026	20219	-990377	25232	-1.0005e+06	18368	-992357	20951
Series	S_80kv_120 0.75 B40f
Image#	ROI 1		ROI 2		ROI 3		ROI 4		ROI 5		ROI 6		ROI 7		ROI 8
	Mean CT # [HU]	SD CT # [HU]	Mean CT # [HU]	SD CT # [HU]	Mean CT # [HU]	SD CT # [HU]	Mean CT # [HU]	SD CT # [HU]	Mean CT # [HU]	SD CT # [HU]	Mean CT # [HU]	SD CT # [HU]	Mean CT # [HU]	SD CT # [HU]	Mean CT # [HU]	SD CT # [HU]
116	-911717	27952	-927987	33802	-914991	28880	-914726	30147	-991969	25606	-985367	32223	-990559	17819	-994541	22115
124	-913208	30450	-920794	34921	-912239	29838	-924725	31124	-986371	23762	-992811	20714	-993162	18791	-991301	21561
160	-917268	19952	-931996	31661	-927080	21886	-919607	37058	-1.00925e+06	16035	-987765	21404	-994498	19604	-990515	22196
198	-921104	26646	-923469	24216	-918683	31684	-922695	29125	-996498	16445	-990842	22986	-985987	25391	-986686	22884
250	-917087	25691	-907518	37256	-919747	27485	-917969	31577	-997708	22289	-993969	17528	-994678	23498	-986154	24862
312	-907826	28052	-914773	24689	-933635	24988	-914222	28870	-1019909	10779	-981581	26861	-1.00969e+06	23007	-986020	27109
337	-921279	19775	-914170	27286	-920729	22513	-914716	25041	-1014565	14380	-981956	29678	-1.00999e+06	14608	-1007148	17863
379	-907853	30643	-921013	23855	-919799	20702	-892815	34268	-1.00835e+06	21058	-991627	26719	-1.00257e+06	25055	-989591	30866
387	-897406	20511	-903454	25610	-935564	23690	-885378	41074	-1.01385e+06	15380	-1002598	24300	-1014398	14129	-1.00244e+06	17457
407	-932788	45296	-918938	35227	-920746	31898	-936487	45346	-1.0014e+06	30304	-998965	30883	-1006707	17034	-992109	22808
Series	S_80kv_120 0.75 I40f 3
Image#	ROI 1		ROI 2		ROI 3		ROI 4		ROI 5		ROI 6		ROI 7		ROI 8
	Mean CT # [HU]	SD CT # [HU]	Mean CT # [HU]	SD CT # [HU]	Mean CT # [HU]	SD CT # [HU]	Mean CT # [HU]	SD CT # [HU]	Mean CT # [HU]	SD CT # [HU]	Mean CT # [HU]	SD CT # [HU]	Mean CT # [HU]	SD CT # [HU]	Mean CT # [HU]	SD CT # [HU]
116	-909350	20042	-924804	22537	-913470	18900	-914478	19668	-992088	18651	-987314	23962	-991115	11845	-995157	16083
124	-911667	20980	-919048	25577	-909383	19709	-924773	20509	-986904	16669	-993820	14291	-993364	13524	-992144	16228
160	-915290	13319	-928789	21378	-924863	14307	-918188	24840	-1.01058e+06	12560	-989394	14870	-995651	13502	-991345	14705
198	-918409	17824	-921098	15954	-917309	21606	-921496	19136	-997214	11944	-992763	15502	-988736	17227	-987913	15539
250	-915574	17014	-906332	26702	-915843	18388	-915759	21508	-999518	16075	-994105	11966	-995461	15905	-986482	18324
312	-908087	18921	-912659	17424	-931304	16584	-913538	19747	-1020100	8631	-982358	19094	-1010227	19584	-986302	20132
337	-920432	13338	-912248	18588	-917948	16176	-912231	17405	-1015270	10966	-982137	19904	-1009450	11630	-1007183	15118
379	-907758	21757	-916918	15470	-919366	13978	-893057	24635	-1.00932e+06	17071	-993408	21889	-1.00314e+06	20910	-991178	23721
387	-899096	13954	-901790	18463	-932493	17002	-884965	31158	-1.01406e+06	11980	-1.0035e+06	19753	-1014251	10993	-1002223	12326
407	-930035	30966	-918643	24018	-919807	24651	-934678	35321	-1003017	24153	-1000601	24154	-1007035	12896	-993565	15918
Series	S_80kV_60 0.75 B40f
Image#	ROI 1		ROI 2		ROI 3		ROI 4		ROI 5		ROI 6		ROI 7		ROI 8
	Mean CT # [HU]	SD CT # [HU]	Mean CT # [HU]	SD CT # [HU]	Mean CT # [HU]	SD CT # [HU]	Mean CT # [HU]	SD CT # [HU]	Mean CT # [HU]	SD CT # [HU]	Mean CT # [HU]	SD CT # [HU]	Mean CT # [HU]	SD CT # [HU]	Mean CT # [HU]	SD CT # [HU]
116	-906080	44012	-927965	40045	-913204	35584	-919588	45491	-982520	30641	-981389	36485	-988330	30156	-983127	32306
124	-904645	46115	-927158	44282	-918057	43213	-925642	42998	-986869	30080	-987785	23585	-984544	28116	-986367	27968
160	-921264	40354	-935623	37416	-932978	28372	-910231	50775	-1006651	19241	-977850	35207	-990061	25911	-980498	32763
198	-927287	37850	-929094	36903	-922939	40205	-916841	47600	-991546	23318	-988132	28059	-978680	39967	-974319	43705
250	-913822	36456	-907159	48150	-912240	45336	-912917	47210	-1.00003e+06	21194	-984504	33625	-976096	48215	-986088	35561
312	-912991	34919	-917533	33614	-932991	34919	-916707	49505	-1019148	11045	-980105	34946	-998258	36766	-968049	43344
337	-919223	31394	-914696	35760	-918114	27873	-917105	30434	-1.01112e+06	18075	-965642	41750	-996524	24676	-1002043	26495
379	-916723	37289	-924087	34106	-917906	27125	-903291	44188	-997227	29228	-990566	33568	-994070	28924	-991357	24962
387	-912611	29883	-909590	40777	-946634	29326	-898213	41184	-1003913	26406	-997987	27022	-992143	31033	-981100	40489
407	-933841	49603	-921115	49508	-916158	42870	-909848	50692	-993883	36235	-998254	30905	-993332	30111	-982596	35069
Series	S_80kV_60 0.75 I40f 3
Image#	ROI 1		ROI 2		ROI 3		ROI 4		ROI 5		ROI 6		ROI 7		ROI 8
	Mean CT # [HU]	SD CT # [HU]	Mean CT # [HU]	SD CT # [HU]	Mean CT # [HU]	SD CT # [HU]	Mean CT # [HU]	SD CT # [HU]	Mean CT # [HU]	SD CT # [HU]	Mean CT # [HU]	SD CT # [HU]	Mean CT # [HU]	SD CT # [HU]	Mean CT # [HU]	SD CT # [HU]
116	-906212	29452	-925391	26350	-911457	23084	-918111	29544	-983282	20590	-981939	25058	-989520	21004	-986677	22461
124	-905558	30948	-924189	30719	-915048	28622	-924598	27807	-987572	20963	-990145	15574	-986781	20017	-988555	18421
160	-918732	26995	-932956	24488	-929947	18948	-909485	34348	-1007895	13623	-979801	24954	-992057	18166	-983240	21721
198	-923396	25207	-925603	24495	-921870	27116	-916810	31826	-993310	17118	-989636	18551	-980463	28662	-976314	29921
250	-913500	23782	-905805	34604	-910943	30569	-912794	31661	-1000761	14761	-985868	24459	-977400	38466	-985154	24536
312	-911343	23015	-915231	23330	-931387	23000	-916453	33248	-1019491	8130	-981384	23748	-1000314	27889	-968639	31909
337	-918882	20821	-913904	24007	-916764	18785	-914266	19987	-1011452	12742	-966288	31431	-999126	17897	-1003222	20117
379	-914082	25275	-920429	22366	-918156	18543	-901242	31550	-999821	20371	-991333	26002	-995343	21964	-991826	18439
387	-910952	20259	-908533	28079	-942181	20817	-896374	30497	-1004481	20861	-998192	20963	-995229	23296	-983083	28466
407	-930850	34591	-920621	32574	-914925	29890	-910378	34837	-994361	25512	-996018	23006	-994109	20825	-983526	23713
Series	S_80kV_30 0.75 B40f
Image#	ROI 1		ROI 2		ROI 3		ROI 4		ROI 5		ROI 6		ROI 7		ROI 8
	Mean CT # [HU]	SD CT # [HU]	Mean CT # [HU]	SD CT # [HU]	Mean CT # [HU]	SD CT # [HU]	Mean CT # [HU]	SD CT # [HU]	Mean CT # [HU]	SD CT # [HU]	Mean CT # [HU]	SD CT # [HU]	Mean CT # [HU]	SD CT # [HU]	Mean CT # [HU]	SD CT # [HU]
116	-924035	53704	-940826	56811	-915691	51212	-930044	58556	-970048	44481	-985079	33369	-972568	50783	-970389	44102
124	-912364	51115	-930417	56330	-918809	57290	-929070	59908	-981419	31302	-979118	39727	-970259	46933	-968882	48393
160	-921312	50731	-936544	55969	-918885	47272	-912349	64405	-982838	49277	-974221	44794	-966450	50392	-962633	43280
198	-920474	45072	-924598	53183	-921478	52820	-917757	59201	-978048	36867	-971145	41617	-982307	34224	-962642	56096
250	-921683	51631	-904549	63077	-920694	52635	-910399	61042	-985783	31320	-975772	42274	-969157	44867	-961917	59687
312	-912583	47856	-915917	50307	-929865	48579	-913111	52663	-1004991	22629	-966393	40454	-992039	40772	-970454	40788
337	-919100	45782	-904470	55826	-921345	42183	-913310	57902	-977739	62648	-955819	58181	-992874	36147	-979161	45367
379	-913130	53900	-906463	46755	-926580	33624	-897656	51360	-991734	33174	-967689	58496	-983739	36150	-975296	46079
387	-931917	45491	-909376	66674	-925004	42165	-901078	62192	-976078	52129	-984428	47772	-988013	42624	-973786	48558
407	-936022	56412	-913590	59085	-914614	65039	-911548	63734	-977617	50253	-976518	46566	-962541	66696	-958674	64665
Series	S_80kV_30 0.75 I40f 3
Image#	ROI 1		ROI 2		ROI 3		ROI 4		ROI 5		ROI 6		ROI 7		ROI 8
	Mean CT # [HU]	SD CT # [HU]	Mean CT # [HU]	SD CT # [HU]	Mean CT # [HU]	SD CT # [HU]	Mean CT # [HU]	SD CT # [HU]	Mean CT # [HU]	SD CT # [HU]	Mean CT # [HU]	SD CT # [HU]	Mean CT # [HU]	SD CT # [HU]	Mean CT # [HU]	SD CT # [HU]
116	-922434	35762	-937570	37805	-915004	33102	-926894	39430	-970300	30374	-984847	22522	-970912	36282	-971616	31158
124	-911671	33242	-927228	37842	-917226	38210	-927834	40003	-982847	21181	-979702	27988	-969022	33003	-968620	34399
160	-920385	34069	-933987	36796	-918788	31872	-910563	43697	-982987	38100	-970527	35286	-968118	39355	-964279	29311
198	-917817	29295	-924375	34992	-919852	35679	-916208	39223	-978620	26132	-972250	28573	-982022	24736	-961105	39282
250	-920596	34317	-902805	43207	-919044	33991	-908890	42505	-987827	20693	-976877	29239	-969996	33575	-956750	41974
312	-911309	31802	-914306	32499	-928187	32072	-911880	34777	-1006191	15791	-964948	26695	-992987	31626	-966478	27778
337	-917555	30400	-905843	37069	-920253	28115	-912860	39729	-979400	49096	-955841	42014	-992866	26244	-981017	32994
379	-911848	36624	-906779	30929	-922964	22198	-893463	36463	-989786	22961	-968794	43979	-983987	25259	-976343	32338
387	-928192	30038	-909546	44978	-921410	29099	-897578	42997	-978524	37658	-982183	34435	-988775	29018	-975271	32921
407	-934341	37209	-913269	40554	-911882	46838	-909187	41845	-978313	37217	-976382	32683	-962183	45868	-955322	48082
Series	S_80kV_12 0.75 B40f
Image#	ROI 1		ROI 2		ROI 3		ROI 4		ROI 5		ROI 6		ROI 7		ROI 8
	Mean CT # [HU]	SD CT # [HU]	Mean CT # [HU]	SD CT # [HU]	Mean CT # [HU]	SD CT # [HU]	Mean CT # [HU]	SD CT # [HU]	Mean CT # [HU]	SD CT # [HU]	Mean CT # [HU]	SD CT # [HU]	Mean CT # [HU]	SD CT # [HU]	Mean CT # [HU]	SD CT # [HU]
116	-906341	86550	-917496	71193	-909787	77952	-902239	82606	-931868	85046	-937445	107961	-956590	59894	-949712	81511
124	-902935	80199	-916868	78516	-901152	72959	-918961	65035	-942066	79768	-949864	64307	-951667	65481	-955463	76889
160	-904641	62444	-927842	65917	-921381	56900	-863328	121838	-978690	46036	-943562	77030	-955048	55486	-950799	62133
198	-917248	58177	-924897	57290	-907948	77264	-898252	87211	-971079	50023	-960855	49114	-936528	81360	-927144	87709
250	-900404	73240	-879403	96336	-897480	80109	-876263	93184	-973761	44073	-962206	62152	-943830	78686	-942974	68438
312	-910339	61132	-891424	72015	-923452	65007	-894627	83081	-997361	34506	-959052	49888	-965856	59976	-953805	69168
337	-916406	58184	-896230	71208	-911074	53301	-900956	67140	-991830	43165	-927270	77615	-981472	48538	-970596	56184
379	-887139	75351	-917056	68740	-913000	54303	-897833	80538	-974227	58362	-955781	69196	-972230	53253	-973774	53585
387	-911987	57284	-874454	93428	-949374	50210	-847652	97107	-981000	45498	-983511	39572	-975229	49498	-961559	60892
407	-886119	102759	-888088	97234	-920711	73229	-898943	81700	-947270	90216	-939518	98051	-942926	86319	-952070	70316
Series	S_80kV_12 0.75 I40f 3
Image#	ROI 1		ROI 2		ROI 3		ROI 4		ROI 5		ROI 6		ROI 7		ROI 8
	Mean CT # [HU]	SD CT # [HU]	Mean CT # [HU]	SD CT # [HU]	Mean CT # [HU]	SD CT # [HU]	Mean CT # [HU]	SD CT # [HU]	Mean CT # [HU]	SD CT # [HU]	Mean CT # [HU]	SD CT # [HU]	Mean CT # [HU]	SD CT # [HU]	Mean CT # [HU]	SD CT # [HU]
116	-905606	56758	-917609	46683	-907687	50585	-900575	55171	-933348	62093	-938524	90885	-953013	41156	-948467	60449
124	-902537	53361	-916627	53244	-898835	48484	-914764	43039	-943310	55044	-949346	48162	-950088	46368	-951393	61843
160	-904974	40922	-924833	44930	-919664	36558	-868166	90812	-977533	31997	-942872	57190	-953629	40249	-946983	46169
198	-916000	37640	-922871	37467	-907339	51170	-898876	59216	-969249	33548	-959320	32954	-934039	63196	-925786	69639
250	-903222	48722	-878836	67012	-898681	54201	-878482	62906	-970973	29275	-957930	42683	-940865	56447	-938785	45983
312	-907522	40060	-892528	50988	-922139	43033	-893644	55465	-997026	24281	-954908	33773	-966480	42025	-952127	45320
337	-914349	38302	-894148	45457	-910472	35407	-900472	45395	-991304	29340	-927677	53765	-982251	32387	-971196	41692
379	-888251	53359	-915723	44866	-911705	36059	-891141	55794	-972389	41972	-954566	51006	-971709	35007	-973122	35897
387	-910590	38022	-874830	71466	-944137	35635	-849557	73600	-981658	32557	-981664	27735	-972697	33742	-962856	40128
407	-886257	73035	-887295	66882	-915263	50918	-898374	53715	-946274	65269	-938921	75109	-943127	59960	-952457	46487

## Sheet: Lung 5 HighAtt Chest
CAUTION: All stated measurements require rescaling with a factor of 10-3 to conform to the CT number scale in [HU]!
Series	S_120kv_120 0.75 B40f
Image#	ROI 1		ROI 2		ROI 3		ROI 4		ROI 5		ROI 6		ROI 7		ROI 8
	Mean CT # [HU]	SD CT # [HU]	Mean CT # [HU]	SD CT # [HU]	Mean CT # [HU]	SD CT # [HU]	Mean CT # [HU]	SD CT # [HU]	Mean CT # [HU]	SD CT # [HU]	Mean CT # [HU]	SD CT # [HU]	Mean CT # [HU]	SD CT # [HU]	Mean CT # [HU]	SD CT # [HU]
89	-915590	19278	-932583	15843	-888716	25252	-937581	16039	-992465	9784	-997109	14507	-995132	10732
126	-922509	19493	-913900	24023	-923044	21409	-926836	20780	-997276	10971	-995771	11598	-995070	14684	-993899	16819
137	-915113	18104	-933511	20260	-916075	18546	-929528	19825	-992943	12982	-993672	13820	-995414	11167	-994865	12722
160	-931278	15816	-915240	20415	-912558	17455	-926895	15772	-995545	14254	-997013	12675	-996581	11591	-992664	13713
179	-925026	13574	-933249	17950	-913188	19482	-929159	15624	-992190	11699	-997386	13830	-998126	16950	-993288	15647
202	-918301	18072	-935746	22430	-915605	20252	-928174	17610	-989921	14702	-996687	17079	-988561	10397	-989550	12719
215	-923026	16240	-927399	18350	-922217	17935	-926524	18311	-994533	15981	-999416	12729	-990149	12150	-996659	11611
260	-921474	20129	-924184	18602	-920062	19309	-929734	15521	-996057	13722	-994760	18423	-986243	14034	-989172	12982
282	-930311	15940	-933526	13377	-908322	23293	-921406	17554	-989224	13077	-994674	12794	-984167	20286	-991443	11603
299	-924857	15099	-940152	14675	-903658	17422	-942317	12921	-984996	12262	-995755	11995	-982965	13293	-989829	17413
Series	S_120kv_120 0.75 I40f 3
Image#	ROI 1		ROI 2		ROI 3		ROI 4		ROI 5		ROI 6		ROI 7		ROI 8
	Mean CT # [HU]	SD CT # [HU]	Mean CT # [HU]	SD CT # [HU]	Mean CT # [HU]	SD CT # [HU]	Mean CT # [HU]	SD CT # [HU]	Mean CT # [HU]	SD CT # [HU]	Mean CT # [HU]	SD CT # [HU]	Mean CT # [HU]	SD CT # [HU]	Mean CT # [HU]	SD CT # [HU]
89	-915921	15195	-932009	11514	-888284	21651	-938066	11212	-991252	6520	-995991	9969	-993348	7125
126	-920680	14561	-912917	18348	-921258	16761	-925761	14085	-996066	7458	-994916	7821	-994561	10078	-993123	11857
137	-913274	12937	-932070	15288	-913969	12886	-929197	13448	-991904	9130	-992987	9275	-994264	7649	-993713	8635
160	-930778	10716	-913664	15585	-909870	14050	-925693	10630	-994645	9768	-995973	8951	-995389	8114	-991105	9346
179	-924581	9108	-930591	12249	-911917	14235	-927282	10513	-991434	8036	-995781	9825	-996804	12584	-993314	11130
202	-917961	13653	-934206	16085	-915158	14194	-927800	12291	-989323	9982	-996348	11681	-987448	7143	-988576	8785
215	-921974	11467	-927246	12284	-919735	12738	-924563	13861	-993253	11117	-998155	8718	-988864	8473	-995528	7860
260	-920752	15183	-924228	13516	-918167	14031	-929192	11235	-995079	10151	-994672	12768	-985209	10350	-987749	8907
282	-929434	10985	-933096	8663	-906665	17896	-920515	12769	-987868	8900	-993238	8959	-984250	14756	-990509	7963
299	-923303	10849	-939026	10359	-902162	11490	-940648	8552	-983952	8197	-994459	8095	-982573	8794	-989149	11939
Series	S_120kV_60 0.75 B40f
Image#	ROI 1		ROI 2		ROI 3		ROI 4		ROI 5		ROI 6		ROI 7		ROI 8
	Mean CT # [HU]	SD CT # [HU]	Mean CT # [HU]	SD CT # [HU]	Mean CT # [HU]	SD CT # [HU]	Mean CT # [HU]	SD CT # [HU]	Mean CT # [HU]	SD CT # [HU]	Mean CT # [HU]	SD CT # [HU]	Mean CT # [HU]	SD CT # [HU]	Mean CT # [HU]	SD CT # [HU]
89	-853467	61512	-930776	19721	-899376	20649	-939668	20492	-991761	21437	-995004	19386	-992009	15682
126	-914658	21558	-917213	28549	-918769	33710	-932168	28577	-993276	15908	-993793	17167	-996491	14649	-993643	23235
137	-894200	40227	-931629	25564	-909118	26964	-922454	28566	-994535	14796	-991175	21282	-994251	15333	-990239	15130
160	-931635	24812	-887616	44796	-888338	28590	-928737	26217	-991498	15500	-996712	17214	-991279	17088	-992310	17868
179	-921729	19976	-927720	26522	-920266	29583	-929247	28995	-996717	14376	-994044	16132	-996074	17275	-991223	22378
202	-922179	26128	-928254	28435	-910895	28484	-933770	23650	-988921	19837	-995930	20274	-991300	13748	-989170	17943
215	-906079	35783	-935654	23114	-917296	24773	-930607	26601	-993419	20774	-1.00117e+06	14614	-988908	20963	-994900	17592
260	-913565	29836	-927592	25296	-917559	21585	-925140	24848	-987461	20598	-989087	23883	-986000	21306	-988313	16914
282	-926346	20649	-936035	18793	-892026	28447	-928847	22605	-987325	15972	-989811	18619	-979719	24018	-992578	19670
299	-923126	22428	-939965	21634	-900820	28543	-935626	17649	-988762	16457	-993297	20181	-979040	17883	-993544	21279
Series	S_120kV_60 0.75 I40f 3
Image#	ROI 1		ROI 2		ROI 3		ROI 4		ROI 5		ROI 6		ROI 7		ROI 8
	Mean CT # [HU]	SD CT # [HU]	Mean CT # [HU]	SD CT # [HU]	Mean CT # [HU]	SD CT # [HU]	Mean CT # [HU]	SD CT # [HU]	Mean CT # [HU]	SD CT # [HU]	Mean CT # [HU]	SD CT # [HU]	Mean CT # [HU]	SD CT # [HU]	Mean CT # [HU]	SD CT # [HU]
89	-852013	58267	-930952	13844	-897258	13931	-938306	14206	-991626	15633	-995078	14458	-991326	10394
126	-911895	15749	-914230	22180	-916961	27097	-930717	19001	-992539	10644	-993744	11436	-995491	9703	-994379	16068
137	-893378	33476	-929476	17663	-908360	18986	-922074	19453	-994215	10158	-991629	14570	-993335	10168	-990061	10200
160	-929548	18708	-888712	40817	-891446	20087	-926149	17349	-992182	10468	-996823	12046	-991878	11505	-992096	12342
179	-920729	13572	-926604	18642	-918052	20692	-928308	20125	-995469	9614	-994346	11132	-995370	11845	-993122	15071
202	-920039	18224	-927496	21547	-910154	21125	-931174	15920	-989162	13467	-996722	14148	-990004	9474	-988852	12382
215	-905633	29496	-933592	14884	-915935	16808	-928603	17488	-993900	14403	-1.00002e+06	10127	-988189	15305	-995183	12161
260	-912817	23375	-925702	17663	-916048	15220	-925808	17387	-988320	14419	-990572	16406	-985326	15561	-988379	11926
282	-925991	14194	-935526	12692	-891904	21806	-927183	15856	-986482	11166	-989678	13048	-980996	16657	-991983	13661
299	-922104	17853	-937649	15640	-897636	25169	-934819	11340	-987674	11385	-993934	14188	-978405	12341	-993724	15016
Series	S_120kV_30 0.75 B40f
Image#	ROI 1		ROI 2		ROI 3		ROI 4		ROI 5		ROI 6		ROI 7		ROI 8
	Mean CT # [HU]	SD CT # [HU]	Mean CT # [HU]	SD CT # [HU]	Mean CT # [HU]	SD CT # [HU]	Mean CT # [HU]	SD CT # [HU]	Mean CT # [HU]	SD CT # [HU]	Mean CT # [HU]	SD CT # [HU]	Mean CT # [HU]	SD CT # [HU]	Mean CT # [HU]	SD CT # [HU]
89	-847934	54521	-932482	25838	-905808	33840	-943651	31701	-988739	19356	-991778	19502	-994520	16878
126	-925803	34909	-923252	35372	-911581	40771	-927903	31372	-991996	22515	-993207	25858	-979846	30974	-985154	26587
137	-905248	36776	-936153	33311	-911732	44162	-929624	47224	-993158	22251	-996127	23036	-986617	30022	-986952	31219
160	-928709	32676	-883279	56502	-905009	29505	-931649	29372	-991091	23517	-984491	30339	-990956	23170	-986725	23387
179	-931795	32507	-929604	36864	-910345	39662	-927432	32512	-987611	20390	-994132	22064	-987078	21291	-994860	22831
202	-921031	28741	-939535	32935	-913763	43825	-935513	28262	-995074	20784	-993500	18672	-990687	22826	-985472	33534
215	-907432	41630	-935697	36780	-929087	30498	-937424	40394	-989699	23762	-985642	24917	-987781	22157	-992817	23098
260	-915104	32954	-927254	35885	-914220	32213	-930004	36227	-991930	24007	-995044	18861	-979391	28307	-988366	31008
282	-934092	26482	-938816	25975	-895474	35080	-920389	30093	-981048	30549	-988286	25668	-987776	17823	-986035	21487
299	-912468	28841	-936688	31283	-914623	37045	-954872	24116	-983670	22494	-988956	22067	-981295	27223	-984079	25637
Series	S_120kV_30 0.75 I40f 3
Image#	ROI 1		ROI 2		ROI 3		ROI 4		ROI 5		ROI 6		ROI 7		ROI 8
	Mean CT # [HU]	SD CT # [HU]	Mean CT # [HU]	SD CT # [HU]	Mean CT # [HU]	SD CT # [HU]	Mean CT # [HU]	SD CT # [HU]	Mean CT # [HU]	SD CT # [HU]	Mean CT # [HU]	SD CT # [HU]	Mean CT # [HU]	SD CT # [HU]	Mean CT # [HU]	SD CT # [HU]
89	-847674	49483	-931180	18165	-905262	22666	-941306	21661	-989704	13279	-992091	13148	-994493	11007
126	-923860	24095	-921104	25163	-910332	29118	-925403	21016	-993364	15139	-993890	17752	-982202	21431	-986894	18127
137	-902413	26591	-933376	22338	-909553	32301	-928144	34630	-993974	15898	-997310	15571	-988286	21943	-988139	22380
160	-926843	24028	-882895	49241	-906468	19672	-930140	19407	-991779	16117	-986336	21019	-991572	16376	-987279	16126
179	-930699	21775	-927591	25647	-909777	27599	-927370	21551	-989088	13715	-994504	15528	-987978	14424	-995406	15547
202	-918629	19245	-937289	23541	-911667	31391	-933135	18729	-995035	14833	-994296	12896	-990630	15699	-987179	23427
215	-906852	32941	-932145	24437	-926117	20456	-934214	27576	-989712	17946	-986956	17373	-989149	14927	-993485	16094
260	-913970	24307	-925846	25262	-911608	21758	-929934	24467	-992882	17085	-994978	12646	-979639	20529	-988877	21963
282	-933053	17206	-937702	17260	-895357	26623	-919493	20255	-982149	21796	-988436	18282	-987250	11917	-986174	14966
299	-910195	21075	-931892	21293	-912833	31458	-949097	15953	-983938	15356	-989624	15845	-982727	18389	-985811	17390
Series	S_120kV_12 0.75 B40f
Image#	ROI 1		ROI 2		ROI 3		ROI 4		ROI 5		ROI 6		ROI 7		ROI 8
	Mean CT # [HU]	SD CT # [HU]	Mean CT # [HU]	SD CT # [HU]	Mean CT # [HU]	SD CT # [HU]	Mean CT # [HU]	SD CT # [HU]	Mean CT # [HU]	SD CT # [HU]	Mean CT # [HU]	SD CT # [HU]	Mean CT # [HU]	SD CT # [HU]	Mean CT # [HU]	SD CT # [HU]
89	-849740	68404	-930974	43402	-903087	51090	-937397	49532	-988243	27855	-978543	34352	-985634	29747
126	-930421	39942	-925678	50804	-916096	51170	-928212	57718	-984711	25419	-985802	27056	-973215	39058	-976749	36120
137	-895883	52256	-940393	46757	-906004	57379	-926886	59544	-989509	27841	-984755	33061	-982793	33470	-974848	46965
160	-926726	46024	-881319	75632	-921411	44765	-929026	44497	-971359	43714	-976504	37439	-986777	26210	-977891	35592
179	-925838	40735	-930662	56063	-910114	59502	-927705	48139	-985080	23792	-984500	33258	-974639	40779	-984974	29879
202	-922249	40303	-938158	43604	-917504	65370	-936287	42739	-984834	26281	-982087	33052	-986000	31307	-972432	37359
215	-912004	48249	-936728	49177	-923657	45108	-929943	46750	-972188	39897	-976699	42690	-979211	28058	-980620	36251
260	-922557	51084	-930781	42719	-911000	53195	-929716	45363	-988202	31169	-985271	30301	-976891	30558	-975767	37569
282	-930259	40482	-940285	31236	-909670	44807	-926424	49269	-966241	46258	-974401	37880	-982259	30490	-984496	25517
299	-911805	37695	-932476	34061	-917947	49255	-947996	37905	-977194	29730	-978773	32019	-974903	42996	-979053	38098
Series	S_120kV_12 0.75 I40f 3
Image#	ROI 1		ROI 2		ROI 3		ROI 4		ROI 5		ROI 6		ROI 7		ROI 8
	Mean CT # [HU]	SD CT # [HU]	Mean CT # [HU]	SD CT # [HU]	Mean CT # [HU]	SD CT # [HU]	Mean CT # [HU]	SD CT # [HU]	Mean CT # [HU]	SD CT # [HU]	Mean CT # [HU]	SD CT # [HU]	Mean CT # [HU]	SD CT # [HU]	Mean CT # [HU]	SD CT # [HU]
89	-847855	55721	-929618	30608	-903454	34168	-934961	33743	-990257	18774	-978948	22461	-986330	20173
126	-926917	26103	-921843	35158	-913948	35037	-925907	39232	-987092	16966	-986877	18387	-973706	27316	-975740	24066
137	-893522	35375	-937122	30804	-905689	37560	-925598	39825	-990614	18166	-986834	22949	-983088	23362	-976017	33608
160	-925417	31642	-882179	59560	-920242	29945	-927048	28786	-974320	30272	-977805	25400	-988057	18045	-979371	23766
179	-923795	26944	-927484	38535	-909646	40307	-926449	32092	-986500	16665	-986145	22858	-976757	28316	-985559	19957
202	-920345	27293	-934671	28296	-915864	47027	-932774	27598	-986328	17966	-983391	21819	-986548	21244	-974415	25213
215	-911563	32258	-933811	32178	-921683	29124	-928646	30623	-973489	28442	-978071	29265	-981053	18880	-983546	24382
260	-920465	35953	-927689	29221	-909652	36617	-928581	30140	-989377	22327	-984834	20273	-977374	21327	-977167	24990
282	-927803	26880	-938088	20899	-907252	30926	-924279	33312	-969654	32540	-977313	25655	-983390	20507	-984804	17334
299	-910121	25416	-930870	23002	-914509	39423	-944352	25013	-978308	19512	-979170	21675	-975339	29409	-979632	26816
Series	S_80kv_120 0.75 B40f
Image#	ROI 1		ROI 2		ROI 3		ROI 4		ROI 5		ROI 6		ROI 7		ROI 8
	Mean CT # [HU]	SD CT # [HU]	Mean CT # [HU]	SD CT # [HU]	Mean CT # [HU]	SD CT # [HU]	Mean CT # [HU]	SD CT # [HU]	Mean CT # [HU]	SD CT # [HU]	Mean CT # [HU]	SD CT # [HU]	Mean CT # [HU]	SD CT # [HU]	Mean CT # [HU]	SD CT # [HU]
89	-884498	70443	-941114	23349	-901279	39148	-938026	26540	-992165	21459	-991943	21477	-984480	28966
126	-910627	45648	-909083	31861	-912476	38226	-929000	37237	-986943	28254	-993921	24652	-986772	22571	-986322	22949
137	-901091	35825	-938878	32251	-898952	32540	-924917	39303	-986443	19444	-995284	16908	-984013	24924	-988835	26099
160	-924626	30169	-891354	45942	-906649	38715	-931860	39175	-987736	27834	-988929	22225	-987860	23555	-978384	33757
179	-920288	28528	-934818	36752	-914135	40718	-936225	33356	-986872	29853	-986175	27091	-995391	18959	-987865	22390
202	-919218	30001	-928868	34420	-906206	37952	-934939	31462	-991114	21222	-989670	24206	-975113	33131	-981170	28494
215	-903367	41029	-927246	30074	-919139	34094	-927210	39442	-990362	22415	-989487	24493	-983268	31688	-991402	23832
260	-910361	30933	-928039	30806	-913648	36805	-933983	31143	-993066	21625	-985900	22586	-975370	30706	-978057	34975
282	-941890	26637	-944316	27857	-890757	38048	-919716	29917	-987079	22059	-984670	28361	-980500	20529	-976774	29108
299	-912745	29092	-930723	35669	-919421	28201	-941194	26605	-979053	29287	-980598	31307	-977220	20609	-989500	24207
Series	S_80kv_120 0.75 I40f 3
Image#	ROI 1		ROI 2		ROI 3		ROI 4		ROI 5		ROI 6		ROI 7		ROI 8
	Mean CT # [HU]	SD CT # [HU]	Mean CT # [HU]	SD CT # [HU]	Mean CT # [HU]	SD CT # [HU]	Mean CT # [HU]	SD CT # [HU]	Mean CT # [HU]	SD CT # [HU]	Mean CT # [HU]	SD CT # [HU]	Mean CT # [HU]	SD CT # [HU]	Mean CT # [HU]	SD CT # [HU]
89	-882793	65285	-938645	15730	-899183	27049	-937000	17475	-992426	15235	-993196	14603	-986093	20646
126	-909566	32658	-909648	22666	-911100	27458	-925615	25330	-987531	19053	-994101	16517	-987088	15033	-986674	15418
137	-899883	26678	-936341	21751	-897070	21932	-924773	25939	-987978	13002	-995162	11134	-985326	17856	-989187	17977
160	-923243	20089	-891358	39149	-907476	27133	-929969	25759	-988571	20962	-990027	15450	-989537	16538	-980786	23365
179	-918773	19163	-931529	25039	-912441	28537	-933806	22390	-986748	22286	-987689	18407	-994778	13280	-988699	14851
202	-915878	19992	-927675	24572	-905285	25539	-931396	20573	-991651	14481	-990626	16114	-976961	23886	-983148	18963
215	-901812	30159	-927311	19770	-917626	22861	-925284	26606	-990812	15530	-990460	16888	-983763	23867	-991441	16768
260	-909209	21248	-925465	21915	-910824	24995	-932559	21731	-993105	15211	-987293	15378	-976300	21872	-980463	22821
282	-940039	18138	-942531	18795	-888804	28820	-918812	20495	-987627	15121	-986269	18878	-980684	14689	-978435	20625
299	-909797	20622	-927788	24105	-916088	21382	-937374	17331	-979960	21118	-981642	21896	-979075	13858	-989982	16382
Series	S_80kV_60 0.75 B40f
Image#	ROI 1		ROI 2		ROI 3		ROI 4		ROI 5		ROI 6		ROI 7		ROI 8
	Mean CT # [HU]	SD CT # [HU]	Mean CT # [HU]	SD CT # [HU]	Mean CT # [HU]	SD CT # [HU]	Mean CT # [HU]	SD CT # [HU]	Mean CT # [HU]	SD CT # [HU]	Mean CT # [HU]	SD CT # [HU]	Mean CT # [HU]	SD CT # [HU]	Mean CT # [HU]	SD CT # [HU]
89	-856401	61328	-934899	40382	-903908	42281	-933751	39598	-986639	29664	-978348	33853	-981722	33418
126	-933039	44205	-916535	47555	-912441	52055	-922372	52058	-985842	27184	-984352	32886	-973346	41862	-968947	45477
137	-891413	53681	-935148	42612	-904118	50536	-934598	40066	-982079	27831	-984694	30615	-976555	31834	-981757	36993
160	-923826	44360	-875424	70544	-912926	45601	-926474	45745	-980680	37725	-976761	40528	-992380	23337	-981393	30335
179	-926799	43724	-932253	47292	-902245	52895	-927185	44533	-985593	24300	-989320	27838	-971783	45649	-981900	36005
202	-917441	36408	-933601	47269	-913154	45784	-939170	43062	-980183	30884	-975296	33440	-982735	28852	-969297	40686
215	-910629	52774	-934390	42941	-926861	43909	-934100	47939	-971681	37482	-984049	35496	-984649	27741	-982236	29098
260	-915504	40579	-925004	47163	-917925	44097	-927559	45109	-987175	28781	-977886	38935	-977226	32320	-978110	35408
282	-929956	40953	-944925	32308	-900126	40082	-928847	44108	-969868	44614	-978304	37258	-980548	30368	-984022	29178
299	-908498	35045	-942078	41178	-922048	40565	-950617	29354	-977780	24937	-972463	37345	-973427	42967	-988855	28511
Series	S_80kV_60 0.75 I40f 3
Image#	ROI 1		ROI 2		ROI 3		ROI 4		ROI 5		ROI 6		ROI 7		ROI 8
	Mean CT # [HU]	SD CT # [HU]	Mean CT # [HU]	SD CT # [HU]	Mean CT # [HU]	SD CT # [HU]	Mean CT # [HU]	SD CT # [HU]	Mean CT # [HU]	SD CT # [HU]	Mean CT # [HU]	SD CT # [HU]	Mean CT # [HU]	SD CT # [HU]	Mean CT # [HU]	SD CT # [HU]
89	-855551	53062	-932425	27893	-901555	27516	-932415	26301	-987300	20026	-979952	23536	-983542	24912
126	-928355	28777	-913896	32249	-911638	37364	-920239	35697	-987654	19209	-985753	23081	-974303	31097	-969833	31047
137	-890474	37749	-931812	27553	-903737	33041	-931651	27852	-984136	18481	-986961	20754	-979123	22295	-981074	24543
160	-924726	29928	-875921	55306	-914061	30828	-925610	29869	-980961	27828	-977425	28613	-992821	15364	-981301	20234
179	-925908	28762	-928618	30877	-901022	34830	-925762	28970	-986783	16119	-989158	19554	-973113	34237	-981852	25736
202	-915061	24272	-932395	31754	-911123	29956	-935539	29549	-982122	21664	-977178	22846	-984174	20179	-971031	27558
215	-909022	37222	-931996	28216	-923735	28969	-931319	31909	-972926	27736	-983027	24236	-984557	18578	-983843	19830
260	-912957	27215	-923978	31253	-914097	29307	-926594	30557	-988496	18661	-978541	26388	-977857	22955	-977850	23852
282	-928224	28647	-941772	21458	-899761	28249	-925480	28898	-972057	30703	-979344	24259	-981237	20205	-984165	20255
299	-907636	23917	-939537	27715	-919039	31487	-945991	19454	-979145	17171	-973838	25370	-974022	30049	-988031	19246
Series	S_80kV_30 0.75 B40f
Image#	ROI 1		ROI 2		ROI 3		ROI 4		ROI 5		ROI 6		ROI 7		ROI 8
	Mean CT # [HU]	SD CT # [HU]	Mean CT # [HU]	SD CT # [HU]	Mean CT # [HU]	SD CT # [HU]	Mean CT # [HU]	SD CT # [HU]	Mean CT # [HU]	SD CT # [HU]	Mean CT # [HU]	SD CT # [HU]	Mean CT # [HU]	SD CT # [HU]	Mean CT # [HU]	SD CT # [HU]
89	-858145	68691	-931355	56046	-910035	59943	-939860	56420	-984409	33391	-963726	45799	-981445	33221
126	-919798	63097	-915296	61305	-909319	64930	-912124	63275	-973961	37720	-973524	44459	-961478	59984	-958251	50222
137	-894370	62567	-939419	58519	-901535	68178	-923345	62772	-980640	35168	-983389	38653	-961656	63429	-957883	66804
160	-917900	53310	-882092	76759	-916147	52884	-932535	60161	-975909	41765	-966252	47072	-975921	37828	-973105	42489
179	-927253	53633	-933058	53679	-903148	58768	-930335	59265	-980655	41850	-965899	45368	-962809	51332	-974009	37712
202	-921057	59320	-933667	59670	-907671	72231	-929600	62857	-972524	47512	-967739	45858	-973348	37493	-968886	53489
215	-902900	55415	-933921	57540	-913091	50641	-925157	59730	-970594	37944	-957783	56352	-974039	33117	-971830	45505
260	-913843	61951	-921281	60677	-906088	59501	-924489	60425	-977237	38079	-963786	48079	-961087	41226	-971348	44726
282	-930294	48465	-936110	51607	-900013	54578	-918895	42866	-965272	51381	-967912	49309	-966469	41786	-965730	50404
299	-910433	45657	-932636	47615	-914868	60447	-953511	37242	-964903	44321	-963799	41001	-957872	58701	-976544	40711
Series	S_80kV_30 0.75 I40f 3
Image#	ROI 1		ROI 2		ROI 3		ROI 4		ROI 5		ROI 6		ROI 7		ROI 8
	Mean CT # [HU]	SD CT # [HU]	Mean CT # [HU]	SD CT # [HU]	Mean CT # [HU]	SD CT # [HU]	Mean CT # [HU]	SD CT # [HU]	Mean CT # [HU]	SD CT # [HU]	Mean CT # [HU]	SD CT # [HU]	Mean CT # [HU]	SD CT # [HU]	Mean CT # [HU]	SD CT # [HU]
89	-857035	51672	-930395	36390	-908742	39325	-937983	37258	-984370	22117	-965774	30877	-982383	22822
126	-918627	43379	-914009	40721	-906729	41869	-911863	41071	-975491	24853	-974542	30154	-960539	45080	-957802	33781
137	-893874	41799	-935777	38220	-900127	44800	-922118	42101	-980996	23638	-982148	27731	-961247	46654	-955887	46542
160	-917713	35491	-882712	56182	-914749	35710	-930048	39684	-974662	30712	-964942	32610	-975603	25915	-971520	28442
179	-925245	35209	-929707	36315	-902197	38133	-927991	39042	-978177	28243	-965873	31982	-964022	34981	-972699	24235
202	-918777	38639	-931531	39318	-906956	49350	-927904	40486	-973707	35549	-967661	32864	-971522	25444	-966358	35311
215	-903100	37476	-930272	36535	-911135	33116	-924109	39089	-968389	26771	-956942	38457	-972662	21937	-970249	31783
260	-915048	41213	-919096	42950	-903044	39963	-924031	40632	-976175	26661	-964349	31855	-959152	27603	-968361	29738
282	-928079	32032	-935272	34376	-899209	36733	-917406	27825	-960776	36496	-963013	33369	-966474	28306	-964665	33837
299	-908515	30222	-931078	31188	-912364	42888	-948573	24222	-963167	29145	-960782	26862	-955850	40077	-973632	27623
Series	S_80kV_12 0.75 B40f
Image#	ROI 1		ROI 2		ROI 3		ROI 4		ROI 5		ROI 6		ROI 7		ROI 8
	Mean CT # [HU]	SD CT # [HU]	Mean CT # [HU]	SD CT # [HU]	Mean CT # [HU]	SD CT # [HU]	Mean CT # [HU]	SD CT # [HU]	Mean CT # [HU]	SD CT # [HU]	Mean CT # [HU]	SD CT # [HU]	Mean CT # [HU]	SD CT # [HU]	Mean CT # [HU]	SD CT # [HU]
89	-852855	81701	-930184	66912	-896812	70078	-929764	65046	-961187	52647	-961452	52922	-941841	79208
126	-909057	87689	-909661	73811	-899332	83247	-891757	104665	-918632	104408	-923868	101175	-928083	75387	-955568	52540
137	-890974	87022	-918974	89359	-884899	83268	-887821	103703	-942627	65582	-959236	57241	-948520	75369	-944287	87018
160	-912461	77514	-863061	100744	-911606	71678	-881570	111653	-950186	56373	-961726	63953	-960817	52901	-926293	88591
179	-917502	74751	-912653	85551	-880847	90712	-883040	99446	-926301	92129	-927474	76568	-958078	60547	-961070	60751
202	-896838	73502	-924921	71020	-873610	135997	-914883	77567	-957284	56561	-947052	58804	-924087	97349	-927092	88371
215	-901397	77267	-907561	81486	-883796	96823	-905677	99843	-942581	69037	-944350	71964	-934662	91459	-958114	70783
260	-898122	72050	-912680	73235	-901463	89631	-909515	82427	-948193	67075	-950664	65988	-924209	92993	-934167	76273
282	-933632	64174	-936724	62844	-888752	78360	-888895	91513	-957789	71698	-934784	93426	-942303	63016	-940261	69084
299	-900351	75789	-891429	89431	-906842	65264	-924767	65153	-936300	80628	-930952	96498	-948048	68047	-919789	86399
Series	S_80kV_12 0.75 I40f 3
Image#	ROI 1		ROI 2		ROI 3		ROI 4		ROI 5		ROI 6		ROI 7		ROI 8
	Mean CT # [HU]	SD CT # [HU]	Mean CT # [HU]	SD CT # [HU]	Mean CT # [HU]	SD CT # [HU]	Mean CT # [HU]	SD CT # [HU]	Mean CT # [HU]	SD CT # [HU]	Mean CT # [HU]	SD CT # [HU]	Mean CT # [HU]	SD CT # [HU]	Mean CT # [HU]	SD CT # [HU]
89	-851084	59857	-927969	45733	-895799	45360	-927004	42816	-960470	35995	-959226	35475	-940802	60256
126	-904272	58603	-908904	49858	-898563	54106	-889726	73281	-919057	79502	-926079	74889	-928658	54099	-949476	35206
137	-889491	57595	-916520	60690	-884768	55595	-889083	69958	-938811	46310	-955223	39399	-942115	50365	-940374	66069
160	-913113	52546	-865511	71117	-908771	48686	-879952	80312	-949195	39291	-957743	43642	-955642	36236	-924153	65580
179	-915175	49032	-912044	58104	-879642	63955	-887608	67021	-925327	75358	-927557	51553	-954552	44562	-954271	42243
202	-897541	49072	-922969	47080	-871377	99226	-913839	51583	-952358	39051	-943578	40149	-918991	75156	-928236	65588
215	-900454	56759	-906746	60774	-884552	71007	-906450	77483	-944349	50331	-944664	55821	-932969	75184	-959035	51672
260	-898157	50458	-913061	52015	-898687	65863	-908721	61961	-949329	50124	-950886	50126	-927543	68970	-934511	58194
282	-929982	44560	-934035	41371	-886852	51575	-887598	62054	-952237	48615	-933242	66965	-941706	44159	-936730	49674
299	-900251	50406	-892792	62551	-906860	45003	-923877	43503	-931965	64867	-927939	70337	-944987	45627	-921070	64975

## Sheet: Lung 6 HighAtt Chest
CAUTION: All stated measurements require rescaling with a factor of 10-3 to conform to the CT number scale in [HU]!
Series	S_120kv_120 0.75 B40f
Image#	ROI 1		ROI 2		ROI 3		ROI 4		ROI 5		ROI 6		ROI 7		ROI 8
	Mean CT # [HU]	SD CT # [HU]	Mean CT # [HU]	SD CT # [HU]	Mean CT # [HU]	SD CT # [HU]	Mean CT # [HU]	SD CT # [HU]	Mean CT # [HU]	SD CT # [HU]	Mean CT # [HU]	SD CT # [HU]	Mean CT # [HU]	SD CT # [HU]	Mean CT # [HU]	SD CT # [HU]
85	-928406	21301	-939341	15736	-918433	19111	-933717	15140	-996899	11683	-994017	11941	-996657	14634	-994183	16978
109	-902286	25889	-927284	17675	-929659	21110	-929555	18253	-992493	10848	-999096	13504	-994432	10397	-999152	10912
121	-909254	17774	-933208	17805	-926004	16028	-929139	17353	-994904	13457	-1001861	10158	-994329	10326	-1000867	10380
139	-928406	18942	-933091	20907	-919162	20395	-931736	16785	-997961	8928	-1000141	11841	-995319	17438	-996835	15544
170	-906061	20022	-935043	14508	-925345	15546	-932017	17042	-990922	18793	-996250	15465	-992480	12142	-989735	12420
195	-931376	17504	-931083	16658	-922610	19189	-926613	17859	-997109	9431	-997917	12373	-990943	17737	-995987	13708
240	-917022	18350	-924443	18841	-926667	17027	-917215	20726	-992639	12792	-999905	13594	-995978	12592	-995465	11923
268	-914157	20453	-912904	17318	-936965	14895	-932105	20169	-995854	12605	-997616	11912	-989598	12333	-992187	17717
284	-930013	21137	-918031	23481	-920509	15193	-937248	12902	-993700	16737	-994974	15260	-987022	11743	-987790	13657
303	-915825	17034	-884210	22681	-938634	19285	-927604	19097	-995594	11587	-996668	11069	-987489	21313	-987165	15742
Series	S_120kv_120 0.75 I40f 3
Image#	ROI 1		ROI 2		ROI 3		ROI 4		ROI 5		ROI 6		ROI 7		ROI 8
	Mean CT # [HU]	SD CT # [HU]	Mean CT # [HU]	SD CT # [HU]	Mean CT # [HU]	SD CT # [HU]	Mean CT # [HU]	SD CT # [HU]	Mean CT # [HU]	SD CT # [HU]	Mean CT # [HU]	SD CT # [HU]	Mean CT # [HU]	SD CT # [HU]	Mean CT # [HU]	SD CT # [HU]
85	-926389	17482	-939520	11505	-917939	15451	-932896	10963	-996463	8526	-993131	8307	-995917	10158	-993415	12047
109	-900805	21706	-925830	12902	-928934	16058	-928817	13628	-991511	7324	-997825	8901	-993546	7071	-998022	7677
121	-907184	12821	-933018	13009	-924961	11487	-928853	12625	-994352	9144	-1.00076e+06	6845	-992768	6738	-999160	7079
139	-927463	13715	-932457	14423	-919367	16575	-931074	11116	-997066	6083	-999013	8365	-994039	12269	-996022	11187
170	-906170	14565	-932804	9471	-925183	11171	-930135	12335	-991004	15198	-996254	11329	-991415	8176	-989150	8372
195	-929695	12172	-929575	11938	-922921	16027	-925487	12133	-995896	6383	-996415	8172	-990187	12624	-994965	9426
240	-916300	12920	-923835	14023	-926649	11715	-916412	15400	-991743	8706	-998442	9399	-994621	8643	-994527	8162
268	-913707	15230	-911048	12133	-936345	11109	-931105	14004	-994305	8972	-996476	7914	-988345	8657	-992035	12118
284	-927926	15698	-917114	18329	-919961	11718	-935578	9546	-992552	12234	-995017	10614	-985956	8055	-987004	9553
303	-914908	12368	-881987	16756	-938185	14592	-926052	13713	-993764	8108	-995354	7528	-987247	16691	-986887	11215
Series	S_120kV_60 0.75 B40f
Image#	ROI 1		ROI 2		ROI 3		ROI 4		ROI 5		ROI 6		ROI 7		ROI 8
	Mean CT # [HU]	SD CT # [HU]	Mean CT # [HU]	SD CT # [HU]	Mean CT # [HU]	SD CT # [HU]	Mean CT # [HU]	SD CT # [HU]	Mean CT # [HU]	SD CT # [HU]	Mean CT # [HU]	SD CT # [HU]	Mean CT # [HU]	SD CT # [HU]	Mean CT # [HU]	SD CT # [HU]
85	-917079	27478	-942410	21436	-920247	24372	-934117	23368	-997137	12482	-996441	18367	-996791	15778	-998528	13709
109	-891061	40430	-928852	20775	-930571	28000	-930537	23467	-994869	17678	-997259	13807	-994313	17449	-996787	15691
121	-905268	28292	-930093	23753	-933271	20850	-933745	23267	-996657	12922	-999294	12336	-991596	17749	-997876	16453
139	-921515	23684	-926061	25061	-914939	29005	-930883	23049	-1000485	13810	-995595	19763	-991664	16788	-994818	17692
170	-915670	25381	-933587	20077	-925913	22095	-926661	26475	-993991	13126	-996746	14867	-994437	18741	-991071	18496
195	-928013	18351	-922096	25834	-929623	20250	-932283	25519	-997291	14882	-995856	20314	-989700	15828	-993612	22931
240	-919374	24077	-926191	21306	-935961	21906	-919254	25150	-993322	14266	-998602	14728	-993571	22200	-991341	22181
268	-913493	22299	-909917	25201	-935275	19571	-931380	23078	-993956	17132	-996585	18905	-988245	16195	-989291	18441
284	-925939	21691	-918180	24187	-923254	23311	-929148	17766	-995030	15289	-997252	15312	-989116	20944	-988336	16132
303	-917215	24696	-882991	25546	-937502	21185	-923961	26581	-992227	15632	-997773	13591	-990907	18390	-987424	22994
Series	S_120kV_60 0.75 I40f 3
Image#	ROI 1		ROI 2		ROI 3		ROI 4		ROI 5		ROI 6		ROI 7		ROI 8
	Mean CT # [HU]	SD CT # [HU]	Mean CT # [HU]	SD CT # [HU]	Mean CT # [HU]	SD CT # [HU]	Mean CT # [HU]	SD CT # [HU]	Mean CT # [HU]	SD CT # [HU]	Mean CT # [HU]	SD CT # [HU]	Mean CT # [HU]	SD CT # [HU]	Mean CT # [HU]	SD CT # [HU]
85	-914812	20261	-941537	15081	-920238	18271	-933043	16999	-996467	8492	-996092	12825	-995987	11290	-997725	9233
109	-891377	36833	-928520	15177	-928695	20855	-929524	16659	-995127	12393	-996987	9510	-993863	12413	-996370	10825
121	-904675	22129	-929925	17826	-931052	13670	-932173	15840	-996091	8644	-998000	8354	-992066	12489	-998049	10966
139	-921231	16897	-925835	17663	-915467	21626	-929675	15555	-999755	9798	-996167	14730	-991860	11441	-995212	12045
170	-914100	19572	-932052	13209	-925066	15553	-924804	18266	-994039	8966	-996632	9900	-993860	13176	-991000	12173
195	-927407	13049	-921250	19092	-928772	14484	-930465	17530	-996557	10354	-996279	14603	-988839	11024	-994581	16574
240	-917361	15823	-925148	15243	-933939	14657	-918987	17938	-992583	9591	-997905	10109	-993192	16768	-992208	15489
268	-913699	15795	-908048	16880	-934568	14268	-929148	15687	-994084	11575	-997428	13083	-987301	11252	-989222	12932
284	-924616	15245	-917482	17879	-922605	16974	-928404	11867	-994604	10565	-996883	10872	-988591	15000	-988943	11141
303	-914732	20420	-880388	17782	-936789	14890	-922326	19350	-991459	11053	-996978	9317	-990374	14241	-988913	16000
Series	S_120kV_30 0.75 B40f
Image#	ROI 1		ROI 2		ROI 3		ROI 4		ROI 5		ROI 6		ROI 7		ROI 8
	Mean CT # [HU]	SD CT # [HU]	Mean CT # [HU]	SD CT # [HU]	Mean CT # [HU]	SD CT # [HU]	Mean CT # [HU]	SD CT # [HU]	Mean CT # [HU]	SD CT # [HU]	Mean CT # [HU]	SD CT # [HU]	Mean CT # [HU]	SD CT # [HU]	Mean CT # [HU]	SD CT # [HU]
85	-911341	32400	-942699	25280	-925758	25342	-934596	24804	-987744	28885	-996301	21183	-994543	19780	-995943	19415
109	-887485	48358	-932135	26588	-936248	31895	-930672	23390	-996179	17457	-993294	17509	-984079	32842	-991557	21230
121	-915202	36463	-932765	30894	-934624	35263	-930589	27516	-994057	19077	-995753	17977	-993548	19670	-993053	24003
139	-922642	25914	-921670	36879	-918245	34049	-931130	26421	-997057	19638	-992709	23884	-991087	23520	-993481	19231
170	-916904	32833	-931509	29730	-930847	28419	-928126	31997	-990697	19372	-994632	22527	-987275	28180	-984221	26439
195	-929580	29154	-930807	29802	-937285	25157	-932343	31590	-993222	20016	-987109	25962	-985148	23019	-993128	20028
240	-916426	31317	-926317	29680	-938087	25616	-927816	33418	-989900	19298	-996740	22560	-993884	18763	-988960	24090
268	-921415	34175	-913061	31631	-933616	27825	-930083	29988	-989858	25562	-991633	21812	-986114	23236	-987626	24870
284	-929550	25540	-918276	32591	-921096	33583	-929726	26598	-993678	16350	-992122	20468	-982080	30527	-980782	33172
303	-919250	36537	-887853	36291	-940300	25022	-925961	35062	-991585	19234	-986262	28055	-987278	23002	-982896	24617
Series	S_120kV_30 0.75 I40f 3
Image#	ROI 1		ROI 2		ROI 3		ROI 4		ROI 5		ROI 6		ROI 7		ROI 8
	Mean CT # [HU]	SD CT # [HU]	Mean CT # [HU]	SD CT # [HU]	Mean CT # [HU]	SD CT # [HU]	Mean CT # [HU]	SD CT # [HU]	Mean CT # [HU]	SD CT # [HU]	Mean CT # [HU]	SD CT # [HU]	Mean CT # [HU]	SD CT # [HU]	Mean CT # [HU]	SD CT # [HU]
85	-910961	22501	-942249	16825	-924398	17642	-933383	16584	-989119	21855	-997314	14558	-994526	14422	-996948	13479
109	-886753	45186	-930969	18608	-933615	22489	-931000	15774	-996559	12146	-993408	12295	-986242	24861	-992870	14219
121	-912123	26481	-931513	22276	-931707	23722	-929398	17653	-994187	13336	-995736	11986	-994232	13781	-993018	17576
139	-922271	17463	-922313	24521	-917341	24252	-930117	17841	-997210	13992	-993894	16217	-992624	15818	-994113	13478
170	-914691	23786	-929178	19840	-929974	19520	-926504	21849	-991299	13329	-995377	16338	-987961	19215	-986252	17325
195	-928235	18819	-929645	20413	-933570	17092	-930761	21624	-994078	14626	-988886	17778	-986422	16923	-993110	13853
240	-914913	22322	-924296	20558	-935182	16714	-925382	23818	-990648	13639	-996991	15533	-994219	12526	-990996	16236
268	-919974	23008	-910635	21754	-932651	19188	-928367	19711	-991487	17068	-993083	15486	-987017	15626	-988078	16799
284	-926747	17204	-916412	22756	-919820	22660	-929039	17940	-993570	11001	-992904	13837	-983791	20790	-983044	22278
303	-916162	28373	-885835	24564	-938837	17224	-923891	24094	-991943	13145	-988079	19106	-988040	16863	-984303	16613
Series	S_120kV_12 0.75 B40f
Image#	ROI 1		ROI 2		ROI 3		ROI 4		ROI 5		ROI 6		ROI 7		ROI 8
	Mean CT # [HU]	SD CT # [HU]	Mean CT # [HU]	SD CT # [HU]	Mean CT # [HU]	SD CT # [HU]	Mean CT # [HU]	SD CT # [HU]	Mean CT # [HU]	SD CT # [HU]	Mean CT # [HU]	SD CT # [HU]	Mean CT # [HU]	SD CT # [HU]	Mean CT # [HU]	SD CT # [HU]
85	-915550	42417	-942843	35379	-922991	37357	-935204	36306	-987771	27989	-990341	27393	-981257	30929	-983716	31489
109	-884835	67728	-934865	39704	-937243	42736	-931105	41145	-985917	25549	-983417	29051	-987859	26202	-977222	42390
121	-909474	43563	-931389	40570	-932419	40049	-930922	47802	-983870	29951	-980814	37033	-988882	27114	-993302	27951
139	-926144	51015	-924791	43940	-926179	50481	-933307	43024	-982729	36503	-988793	31625	-984590	31223	-987286	28865
170	-909183	43909	-932522	44662	-937354	34784	-928570	46029	-983134	30240	-987316	23770	-987432	30646	-983991	31410
195	-928460	41533	-926075	38972	-933202	32215	-928935	43513	-981761	37818	-977367	36354	-982839	27818	-984744	23842
240	-917130	48386	-922083	39106	-933766	36091	-927000	33842	-981922	30786	-984104	31135	-989058	26583	-981894	31764
268	-923764	41838	-908404	53523	-934349	47562	-931755	44168	-986642	29087	-989681	23308	-976812	34473	-976904	38586
284	-926459	40269	-924219	42921	-920478	37070	-927213	43053	-990061	25883	-986443	30291	-978627	31221	-975825	42422
303	-917272	55394	-894991	43788	-939093	35944	-927613	43553	-975895	36140	-977917	34973	-978762	29047	-978939	30959
Series	S_120kV_12 0.75 I40f 3
Image#	ROI 1		ROI 2		ROI 3		ROI 4		ROI 5		ROI 6		ROI 7		ROI 8
	Mean CT # [HU]	SD CT # [HU]	Mean CT # [HU]	SD CT # [HU]	Mean CT # [HU]	SD CT # [HU]	Mean CT # [HU]	SD CT # [HU]	Mean CT # [HU]	SD CT # [HU]	Mean CT # [HU]	SD CT # [HU]	Mean CT # [HU]	SD CT # [HU]	Mean CT # [HU]	SD CT # [HU]
85	-915057	28781	-941301	23288	-921948	25010	-933030	24024	-988863	18701	-992157	18460	-982770	20849	-985201	20910
109	-883013	58158	-931594	26720	-934177	29175	-930642	27968	-986638	18039	-984632	19778	-989247	17611	-978787	29740
121	-906680	31046	-929606	27847	-930533	26408	-928506	32348	-985539	20518	-980658	25136	-989974	18803	-993809	20748
139	-924834	34469	-924413	29892	-923738	35118	-930900	28182	-983852	26150	-990383	21047	-986039	20954	-987069	19413
170	-908500	31055	-929430	29200	-934917	23280	-926261	30013	-985680	21391	-988404	15737	-987983	20794	-982929	20379
195	-927323	27514	-924982	26165	-930772	21054	-926643	30508	-983161	28726	-980223	25966	-983426	19250	-986269	15727
240	-915526	31276	-920809	25528	-932571	23757	-925101	22370	-983391	20967	-983823	20723	-990232	18236	-984673	21214
268	-920987	26944	-907457	35027	-933044	32042	-929721	28581	-987606	19668	-990830	15943	-977611	23029	-977583	26385
284	-925384	26238	-922079	28344	-919680	25112	-925765	27635	-991039	17661	-987365	21305	-980458	20746	-976712	30308
303	-915908	41723	-892317	28187	-938106	25073	-925230	29590	-977105	26113	-978716	24286	-981070	20615	-980697	20107
Series	S_80kv_120 0.75 B40f
Image#	ROI 1		ROI 2		ROI 3		ROI 4		ROI 5		ROI 6		ROI 7		ROI 8
	Mean CT # [HU]	SD CT # [HU]	Mean CT # [HU]	SD CT # [HU]	Mean CT # [HU]	SD CT # [HU]	Mean CT # [HU]	SD CT # [HU]	Mean CT # [HU]	SD CT # [HU]	Mean CT # [HU]	SD CT # [HU]	Mean CT # [HU]	SD CT # [HU]	Mean CT # [HU]	SD CT # [HU]
85	-925079	29999	-942135	28039	-920407	30826	-934591	24480	-992031	26685	-995616	22569	-987057	19708	-990755	22018
109	-904355	36172	-934415	29730	-928478	33286	-934729	32850	-991489	20109	-993684	20975	-987608	28522	-992087	26453
121	-910649	27940	-931925	27378	-927336	32956	-932918	27484	-991948	19142	-989065	22896	-988421	20301	-994889	22779
139	-914502	32313	-921239	30546	-912432	33035	-927931	27966	-988734	31686	-982555	30091	-987668	18609	-987364	18552
170	-912526	27254	-935565	33470	-933659	27782	-928874	40672	-991442	18753	-991987	18565	-985707	27266	-978770	27352
195	-926761	27368	-932329	29727	-924851	25107	-926622	33913	-991148	29505	-989581	28450	-984291	23186	-984872	24412
240	-910261	29994	-925722	30379	-936186	24259	-922702	29194	-986504	19428	-988571	22972	-994728	18703	-985991	25424
268	-915083	29493	-917339	28742	-935817	25322	-924751	31205	-991681	20837	-989109	22210	-977707	27452	-985248	23531
284	-927747	28558	-917605	30337	-921079	35104	-932535	28635	-993296	17013	-993217	21695	-976880	32249	-978419	32597
303	-921737	31343	-878049	33382	-933278	24906	-925943	30975	-986288	22711	-986188	30272	-982163	23110	-976489	32515
Series	S_80kv_120 0.75 I40f 3
Image#	ROI 1		ROI 2		ROI 3		ROI 4		ROI 5		ROI 6		ROI 7		ROI 8
	Mean CT # [HU]	SD CT # [HU]	Mean CT # [HU]	SD CT # [HU]	Mean CT # [HU]	SD CT # [HU]	Mean CT # [HU]	SD CT # [HU]	Mean CT # [HU]	SD CT # [HU]	Mean CT # [HU]	SD CT # [HU]	Mean CT # [HU]	SD CT # [HU]	Mean CT # [HU]	SD CT # [HU]
85	-922576	21410	-941707	19510	-920299	21755	-933304	16260	-992216	20397	-996140	16099	-987491	13270	-992319	14718
109	-902823	28801	-932114	21067	-927358	24176	-933258	23133	-992218	14094	-994228	14160	-988233	21908	-993061	17786
121	-909053	19015	-930442	19005	-925275	21735	-931320	18045	-991909	13314	-989801	15582	-989882	13918	-996244	16275
139	-913808	22125	-922170	19865	-913707	22880	-926706	18356	-990166	24840	-984731	21795	-988371	13118	-988502	12641
170	-910104	18781	-932474	23555	-932004	19339	-926113	27405	-991610	13204	-992592	12886	-986528	18155	-980836	18124
195	-924022	18609	-931013	20050	-924456	17200	-925113	23378	-991857	22743	-991424	19648	-983974	17310	-986432	16764
240	-909283	19829	-924761	20857	-933935	16451	-919561	20694	-987070	13506	-989537	15042	-994031	12604	-987832	17984
268	-914183	19793	-914226	18863	-934341	17327	-924371	20441	-991765	14301	-990590	15168	-979026	19254	-985517	16322
284	-924773	19137	-915539	21278	-919088	25294	-931365	18624	-992926	11344	-994209	14823	-977578	22070	-979799	22379
303	-917167	23270	-878308	22798	-932890	17805	-923383	21926	-986253	14925	-987655	22140	-982797	16214	-978177	22762
Series	S_80kV_60 0.75 B40f
Image#	ROI 1		ROI 2		ROI 3		ROI 4		ROI 5		ROI 6		ROI 7		ROI 8
	Mean CT # [HU]	SD CT # [HU]	Mean CT # [HU]	SD CT # [HU]	Mean CT # [HU]	SD CT # [HU]	Mean CT # [HU]	SD CT # [HU]	Mean CT # [HU]	SD CT # [HU]	Mean CT # [HU]	SD CT # [HU]	Mean CT # [HU]	SD CT # [HU]	Mean CT # [HU]	SD CT # [HU]
85	-929293	42303	-943511	34524	-926844	36742	-938000	38690	-989515	27546	-982572	30107	-980730	34726	-980642	28603
109	-885714	57155	-929223	34725	-934624	37179	-932681	45061	-988917	23158	-977715	33368	-983960	30240	-985426	34938
121	-903070	42824	-928164	39837	-923376	35154	-932810	37942	-981309	34860	-978965	35646	-987162	23307	-991276	25223
139	-924157	37150	-933565	43373	-924493	40672	-934260	40783	-986393	28097	-988106	28926	-974389	41864	-984299	31109
170	-911204	36622	-931326	34548	-937288	34979	-925257	45112	-983610	29938	-988136	34350	-984140	27234	-981951	28688
195	-929451	35378	-927846	40979	-933763	35498	-930504	43842	-980452	33397	-988834	30694	-977830	30988	-979841	33944
240	-921126	48134	-926335	41522	-933437	35786	-922675	38836	-975761	37063	-978779	31680	-983594	29890	-975885	34911
268	-908114	41767	-908143	43496	-936948	36714	-931079	43181	-986642	24808	-983808	32756	-968393	45834	-970770	48738
284	-928616	33058	-912535	41942	-922167	38518	-933857	37924	-991943	21766	-987117	31532	-979800	26974	-978240	33855
303	-911000	46807	-889491	44116	-938339	32279	-928804	46293	-974288	37958	-978795	35457	-977863	33813	-969957	36161
Series	S_80kV_60 0.75 I40f 3
Image#	ROI 1		ROI 2		ROI 3		ROI 4		ROI 5		ROI 6		ROI 7		ROI 8
	Mean CT # [HU]	SD CT # [HU]	Mean CT # [HU]	SD CT # [HU]	Mean CT # [HU]	SD CT # [HU]	Mean CT # [HU]	SD CT # [HU]	Mean CT # [HU]	SD CT # [HU]	Mean CT # [HU]	SD CT # [HU]	Mean CT # [HU]	SD CT # [HU]	Mean CT # [HU]	SD CT # [HU]
85	-926092	29076	-942197	23465	-924182	24850	-935574	25879	-990837	21181	-985677	20973	-982130	23993	-981886	18477
109	-885017	48447	-928498	23033	-931265	25356	-930699	33763	-989598	15243	-978781	22733	-986260	22394	-986648	24073
121	-901838	29570	-926810	25873	-921690	23552	-931225	25073	-982600	24292	-980619	24906	-988522	15340	-992378	16635
139	-922799	24464	-931743	28534	-922930	26707	-931013	26974	-988664	20098	-990529	20021	-976223	30865	-985242	22383
170	-910030	25491	-929600	22788	-935480	23738	-924609	30079	-985074	21321	-988504	23523	-985541	18205	-981558	18957
195	-928735	23290	-925855	27233	-930732	23222	-928448	29698	-983452	23698	-989345	22231	-979078	20569	-983163	23470
240	-918952	33432	-924270	27351	-930195	23082	-921018	25580	-975835	27995	-978762	21777	-986567	20430	-978712	24954
268	-908825	27033	-907283	28608	-934598	24639	-928306	28420	-987460	17121	-985908	22744	-970939	32447	-972487	34041
284	-926279	21449	-912281	28432	-919684	25799	-932213	25017	-992122	14335	-986100	21884	-980773	19447	-978651	22208
303	-909732	30978	-886348	29818	-937062	21917	-927239	31789	-976275	25592	-980035	25248	-979881	23443	-973203	24849
Series	S_80kV_30 0.75 B40f
Image#	ROI 1		ROI 2		ROI 3		ROI 4		ROI 5		ROI 6		ROI 7		ROI 8
	Mean CT # [HU]	SD CT # [HU]	Mean CT # [HU]	SD CT # [HU]	Mean CT # [HU]	SD CT # [HU]	Mean CT # [HU]	SD CT # [HU]	Mean CT # [HU]	SD CT # [HU]	Mean CT # [HU]	SD CT # [HU]	Mean CT # [HU]	SD CT # [HU]	Mean CT # [HU]	SD CT # [HU]
85	-918118	54930	-947079	45481	-927143	57378	-937843	40116	-986278	33197	-972162	39094	-970657	45823	-971214	41598
109	-889043	66343	-936057	46548	-938597	55127	-938135	51702	-982795	32745	-969553	50236	-979515	41965	-982678	41190
121	-909579	61363	-937978	47919	-928419	58291	-934922	47018	-971591	45909	-968597	51495	-984386	30839	-983733	42889
139	-925013	49907	-941922	56826	-929135	48981	-933489	57550	-978716	31670	-970189	34735	-975873	42577	-974619	40562
170	-915243	52712	-929896	59556	-938847	45108	-921887	61890	-979844	37016	-954724	71280	-970528	42633	-968447	43654
195	-925279	55145	-930364	55181	-934491	50278	-924183	53852	-983735	36141	-964035	57197	-961330	50607	-968590	46580
240	-917870	59631	-933839	47954	-932991	47231	-923189	59030	-964974	49269	-947745	62524	-979241	33139	-976779	47627
268	-910345	50588	-906426	59976	-941546	47362	-932087	55307	-976562	34413	-971651	45304	-961891	52364	-953735	67839
284	-920974	61373	-915772	50732	-925917	48710	-925070	53357	-975722	37870	-973061	52786	-974560	38271	-964882	45125
303	-903539	52990	-884469	65861	-934987	43494	-921222	57046	-959017	55651	-970991	44770	-964568	47062	-969831	52290
Series	S_80kV_30 0.75 I40f 3
Image#	ROI 1		ROI 2		ROI 3		ROI 4		ROI 5		ROI 6		ROI 7		ROI 8
	Mean CT # [HU]	SD CT # [HU]	Mean CT # [HU]	SD CT # [HU]	Mean CT # [HU]	SD CT # [HU]	Mean CT # [HU]	SD CT # [HU]	Mean CT # [HU]	SD CT # [HU]	Mean CT # [HU]	SD CT # [HU]	Mean CT # [HU]	SD CT # [HU]	Mean CT # [HU]	SD CT # [HU]
85	-918389	36118	-944699	31580	-924753	39865	-934700	26813	-987374	25389	-973961	29120	-971709	33500	-971629	28509
109	-886502	55088	-934559	30656	-935881	37698	-936830	33969	-982686	22416	-969342	34937	-980339	29397	-981630	29161
121	-906044	42354	-935097	31575	-926026	39267	-932359	30877	-971535	33034	-967433	36909	-983991	20142	-982951	30361
139	-922528	33889	-939674	39245	-927301	33085	-931290	37821	-979192	21112	-972890	23740	-974838	28212	-975052	26979
170	-913604	35795	-928804	41972	-937633	29554	-922422	41350	-979247	25234	-955075	59192	-971205	27991	-967412	29893
195	-925447	36103	-928526	36891	-931947	33135	-922948	35265	-983165	25317	-963712	41078	-961130	34680	-968485	32054
240	-917322	39929	-929578	31002	-930654	30869	-922838	38644	-964030	33885	-947896	48064	-980978	21780	-973947	32023
268	-909782	33263	-906239	40423	-936873	30720	-928349	36245	-977102	23323	-972354	31346	-959476	34756	-950474	47307
284	-921223	41122	-914855	33034	-923851	32016	-923883	35389	-976217	25324	-969700	38959	-973302	25603	-962690	29877
303	-902820	35880	-883647	43591	-932546	29247	-920791	39653	-958978	37979	-967432	28784	-964934	32248	-967126	34775
Series	S_80kV_12 0.75 B40f
Image#	ROI 1		ROI 2		ROI 3		ROI 4		ROI 5		ROI 6		ROI 7		ROI 8
	Mean CT # [HU]	SD CT # [HU]	Mean CT # [HU]	SD CT # [HU]	Mean CT # [HU]	SD CT # [HU]	Mean CT # [HU]	SD CT # [HU]	Mean CT # [HU]	SD CT # [HU]	Mean CT # [HU]	SD CT # [HU]	Mean CT # [HU]	SD CT # [HU]	Mean CT # [HU]	SD CT # [HU]
85	-913686	64030	-945808	57623	-931671	64386	-927065	60623	-965511	48368	-958865	53248	-959522	72219	-936489	88834
109	-877502	96497	-931297	69008	-926071	63809	-927786	60616	-957022	65634	-947693	85116	-961388	57109	-955587	66304
121	-899500	69546	-918062	73253	-921541	75344	-924156	59778	-959448	60511	-940299	80389	-940789	86497	-943729	78917
139	-911843	73880	-911900	94361	-916568	70889	-926939	75352	-964336	54709	-961414	67412	-934511	76160	-936961	79187
170	-903270	70985	-928648	62682	-924930	59573	-900352	80575	-938359	83374	-957961	66399	-943489	70738	-945142	63070
195	-925093	61691	-924570	75392	-922689	70395	-915904	86670	-969674	40940	-955022	71421	-923770	78618	-956278	50610
240	-915191	67955	-927470	61389	-915710	70786	-910325	83366	-961961	56325	-959740	53361	-943750	88150	-946633	71896
268	-898249	73490	-873513	86040	-920672	66323	-919712	70925	-965712	46578	-947502	77737	-943279	61586	-953026	66255
284	-915934	73409	-894285	84854	-908583	74439	-930526	60731	-952343	65067	-945296	74221	-936858	72143	-938843	70947
303	-900654	84581	-882433	83531	-925013	66244	-879183	91860	-961956	57054	-956061	56806	-933489	73917	-929641	85479
Series	S_80kV_12 0.75 I40f 3
Image#	ROI 1		ROI 2		ROI 3		ROI 4		ROI 5		ROI 6		ROI 7		ROI 8
	Mean CT # [HU]	SD CT # [HU]	Mean CT # [HU]	SD CT # [HU]	Mean CT # [HU]	SD CT # [HU]	Mean CT # [HU]	SD CT # [HU]	Mean CT # [HU]	SD CT # [HU]	Mean CT # [HU]	SD CT # [HU]	Mean CT # [HU]	SD CT # [HU]	Mean CT # [HU]	SD CT # [HU]
85	-912668	42610	-941323	40122	-929186	43772	-925252	43631	-965048	34231	-958061	37248	-958500	58453	-936437	76069
109	-875913	77809	-929721	47402	-924296	44424	-926192	41194	-953389	46463	-947886	65439	-957511	42642	-953052	48810
121	-898496	46666	-918350	50758	-920341	51293	-921818	38602	-956448	41027	-942541	57181	-940711	60125	-942538	61514
139	-911607	49962	-911487	68392	-916070	47898	-926195	52337	-962135	41490	-959555	50851	-932939	55542	-933429	59906
170	-902765	49203	-926443	40623	-924384	39718	-900800	57054	-936727	64118	-954184	47059	-941651	48173	-942208	43874
195	-923783	41387	-922382	49377	-921039	46712	-915517	57906	-966926	27983	-951175	58352	-922239	53735	-952855	34529
240	-913622	44644	-923543	40805	-913550	46004	-908702	58395	-957557	36740	-956450	36376	-940179	61796	-945810	48491
268	-897934	51300	-874922	58501	-919367	43781	-918380	47015	-960951	31203	-943900	56230	-940258	41424	-948091	43416
284	-915633	48224	-895259	56315	-907513	49316	-928526	40410	-950896	44764	-943843	52806	-935658	48581	-935367	47883
303	-899211	58340	-880415	55863	-923216	44731	-880130	61067	-958052	39349	-952716	37204	-928656	48393	-924758	58588

## Sheet: Lung 7 HighAtt Chest
CAUTION: All stated measurements require rescaling with a factor of 10-3 to conform to the CT number scale in [HU]!
Series	S_120kv_120 0.75 B40f
Image#	ROI 1		ROI 2		ROI 3		ROI 4		ROI 5		ROI 6		ROI 7		ROI 8
	Mean CT # [HU]	SD CT # [HU]	Mean CT # [HU]	SD CT # [HU]	Mean CT # [HU]	SD CT # [HU]	Mean CT # [HU]	SD CT # [HU]	Mean CT # [HU]	SD CT # [HU]	Mean CT # [HU]	SD CT # [HU]	Mean CT # [HU]	SD CT # [HU]	Mean CT # [HU]	SD CT # [HU]
134	-905714	27450	-922568	17553	-899167	20635	-912345	20135	-991961	16104	-1002598	13641	-993170	9849	-1002113	11139
164	-905567	32560	-912957	18566	-909711	18406	-913314	21825	-994139	10919	-998052	11052	-996737	14220	-995930	18742
181	-910044	17044	-910789	18161	-921974	14233	-917459	22164	-996048	10873	-994498	16632	-995288	10160	-992500	12877
206	-913496	17812	-912952	22079	-893791	21393	-904135	19056	-997882	8779	-999788	11491	-991354	15515	-996784	14281
253	-893961	22477	-873092	27200	-915813	15499	-880113	23303	-997264	14401	-997965	12328	-991657	9491	-999390	13602
272	-905146	22026	-890602	19964	-913978	18851	-888511	27447	-987306	11768	-996336	13478	-994722	13492	-990137	24544
312	-907357	20487	-872485	19498	-911075	24143	-870263	19459	-998912	13550	-987709	15288	-989982	11822	-992483	13209
324	-909728	18921	-902755	32047	-924040	16746	-878425	19650	-984907	12295	-988620	15695	-984751	16570	-993170	14038
331	-906135	15822	-879589	21095	-914943	16174	-914762	21452	-989702	14513	-988891	14218	-986310	17037	-988878	15956
341	-918522	19570	-873186	24054	-912548	16916	-850433	27948	-996157	14115	-992826	16928	-986013	16343	-992951	17384
Series	S_120kv_120 0.75 I40f 3
Image#	ROI 1		ROI 2		ROI 3		ROI 4		ROI 5		ROI 6		ROI 7		ROI 8
	Mean CT # [HU]	SD CT # [HU]	Mean CT # [HU]	SD CT # [HU]	Mean CT # [HU]	SD CT # [HU]	Mean CT # [HU]	SD CT # [HU]	Mean CT # [HU]	SD CT # [HU]	Mean CT # [HU]	SD CT # [HU]	Mean CT # [HU]	SD CT # [HU]	Mean CT # [HU]	SD CT # [HU]
134	-905844	22507	-921585	11652	-898895	14665	-911838	13186	-991513	11526	-1.00216e+06	10164	-992341	6721	-1001013	7413
164	-904697	28480	-911706	13446	-907811	12837	-911792	15992	-993087	7506	-997703	7347	-995553	10102	-995712	13460
181	-909509	11833	-910300	13317	-920349	9836	-917362	16902	-995009	7153	-994664	13083	-994371	7043	-991839	9146
206	-911991	12643	-911352	17233	-893126	16155	-903222	14180	-997358	5857	-998633	7926	-990275	11077	-995692	9993
253	-891519	17564	-871581	21835	-913848	10965	-879126	18622	-995835	9996	-996785	9073	-990470	6178	-998190	9532
272	-903743	15918	-891429	14842	-914075	12953	-886480	20632	-986594	8042	-995245	9237	-993423	9284	-990432	17740
312	-905900	14906	-872214	14650	-911500	19403	-869864	14009	-998216	9860	-986917	10404	-988509	8174	-991848	8969
324	-908927	13698	-900987	28361	-922991	11517	-876447	13794	-984480	8434	-987904	10952	-984183	12193	-991596	9687
331	-904343	10465	-877013	15471	-915583	11402	-914088	15418	-988434	10156	-987659	9592	-986092	12834	-988882	11083
341	-916925	15884	-871965	19653	-912400	12924	-850680	23828	-995317	11729	-992357	11861	-985500	14125	-992491	12086
Series	S_120kV_60 0.75 B40f
Image#	ROI 1		ROI 2		ROI 3		ROI 4		ROI 5		ROI 6		ROI 7		ROI 8
	Mean CT # [HU]	SD CT # [HU]	Mean CT # [HU]	SD CT # [HU]	Mean CT # [HU]	SD CT # [HU]	Mean CT # [HU]	SD CT # [HU]	Mean CT # [HU]	SD CT # [HU]	Mean CT # [HU]	SD CT # [HU]	Mean CT # [HU]	SD CT # [HU]	Mean CT # [HU]	SD CT # [HU]
134	-911247	25830	-916284	24149	-897031	24558	-916576	30493	-992374	16175	-997489	19332	-996843	12485	-1.00046e+06	13296
164	-903892	39959	-916541	30002	-894333	46725	-915142	28988	-995291	17333	-996843	14494	-995627	17186	-997921	17685
181	-907254	20110	-907176	23930	-922301	26470	-905664	39340	-997171	14890	-996965	17363	-998266	12495	-993257	22249
206	-902700	23536	-915552	28397	-893843	27527	-921539	27981	-991493	20116	-998907	16100	-991790	14496	-996119	16557
253	-894870	30229	-881297	31518	-906765	25113	-906887	28964	-992502	20773	-985711	22463	-991913	14102	-998857	15844
272	-886004	40925	-892593	25683	-916899	24746	-894555	29992	-989651	18782	-998480	16629	-987749	20877	-989643	15625
312	-912078	28099	-884402	23648	-912053	24379	-873500	24520	-985260	28754	-988674	23305	-983654	16942	-988743	18903
324	-908659	28575	-891624	38207	-925363	22200	-877917	22364	-991436	17772	-986096	20086	-986362	19062	-990587	15815
331	-905548	20256	-874909	25341	-924143	21977	-918441	24007	-980465	19780	-985162	21223	-983616	24895	-990140	18068
341	-885890	39758	-869301	27877	-921843	21722	-863251	33287	-997787	16882	-989513	18291	-985296	24041	-988925	26110
Series	S_120kV_60 0.75 I40f 3
Image#	ROI 1		ROI 2		ROI 3		ROI 4		ROI 5		ROI 6		ROI 7		ROI 8
	Mean CT # [HU]	SD CT # [HU]	Mean CT # [HU]	SD CT # [HU]	Mean CT # [HU]	SD CT # [HU]	Mean CT # [HU]	SD CT # [HU]	Mean CT # [HU]	SD CT # [HU]	Mean CT # [HU]	SD CT # [HU]	Mean CT # [HU]	SD CT # [HU]	Mean CT # [HU]	SD CT # [HU]
134	-910039	18907	-914991	17495	-896776	16736	-914904	22007	-991996	10708	-997419	14814	-996393	8523	-999926	9201
164	-901623	37165	-915299	21567	-892825	41678	-912973	20286	-994178	11885	-996755	9961	-995640	11752	-997974	12213
181	-907408	13078	-906242	17909	-921886	20335	-905563	33046	-996325	10360	-997541	12099	-997590	8781	-994291	15636
206	-901822	15869	-912813	21147	-893561	19680	-918413	20463	-992581	14125	-998925	10916	-990520	9967	-996145	11553
253	-893775	21978	-880109	23220	-908530	17475	-904261	20906	-992242	14845	-988294	15757	-991204	9434	-998610	11234
272	-884960	34566	-891996	18608	-915930	17022	-892384	22209	-989026	12508	-997389	11681	-988229	14314	-990194	10317
312	-911757	19960	-881638	16835	-912575	16916	-871877	16433	-986885	22779	-989370	16470	-983899	11948	-989183	13626
324	-906638	20608	-891799	32492	-925372	15404	-876303	16030	-990662	12632	-986092	13982	-986515	13029	-990348	10724
331	-903300	13982	-872874	18116	-924157	14787	-917978	16324	-980575	13914	-985672	14089	-984852	17847	-990262	12105
341	-886649	33137	-868031	21954	-920043	15393	-861628	26126	-997283	12728	-989383	12622	-985526	17902	-989558	18407
Series	S_120kV_30 0.75 B40f
Image#	ROI 1		ROI 2		ROI 3		ROI 4		ROI 5		ROI 6		ROI 7		ROI 8
	Mean CT # [HU]	SD CT # [HU]	Mean CT # [HU]	SD CT # [HU]	Mean CT # [HU]	SD CT # [HU]	Mean CT # [HU]	SD CT # [HU]	Mean CT # [HU]	SD CT # [HU]	Mean CT # [HU]	SD CT # [HU]	Mean CT # [HU]	SD CT # [HU]	Mean CT # [HU]	SD CT # [HU]
134	-903087	28086	-923952	35803	-899009	29084	-909419	33657	-991783	26653	-997105	22150	-991266	19712	-998739	16821
164	-898810	34311	-914814	30129	-892658	57482	-914004	42141	-991165	20046	-1.00032e+06	18464	-988513	29228	-989869	32379
181	-913320	25256	-914194	29734	-920367	39312	-898026	48309	-994561	19258	-991572	25781	-993502	18565	-986487	27452
206	-917717	33092	-919317	31789	-898917	31140	-916170	30267	-996310	20913	-991960	28225	-988734	23801	-994026	21298
253	-900082	33570	-881598	38051	-897926	41724	-909613	35211	-986316	30409	-988048	27969	-991817	18049	-995771	20747
272	-879929	47730	-892553	35004	-914352	28065	-900480	38033	-987808	19223	-997144	19318	-986855	28150	-984300	26339
312	-915722	32322	-880537	31323	-913789	31287	-874632	33341	-985432	31789	-984939	26107	-988482	19502	-989635	23744
324	-906172	27959	-897284	41967	-919327	30529	-880412	32748	-984547	20499	-986620	27438	-984266	23881	-988957	20131
331	-913270	27493	-881459	33588	-921883	31605	-923564	31021	-985478	20452	-984402	23793	-982751	29040	-982480	26022
341	-887443	40943	-871504	33317	-919913	23488	-860000	40943	-995617	19335	-994265	19949	-983348	21377	-983385	28650
Series	S_120kV_30 0.75 I40f 3
Image#	ROI 1		ROI 2		ROI 3		ROI 4		ROI 5		ROI 6		ROI 7		ROI 8
	Mean CT # [HU]	SD CT # [HU]	Mean CT # [HU]	SD CT # [HU]	Mean CT # [HU]	SD CT # [HU]	Mean CT # [HU]	SD CT # [HU]	Mean CT # [HU]	SD CT # [HU]	Mean CT # [HU]	SD CT # [HU]	Mean CT # [HU]	SD CT # [HU]	Mean CT # [HU]	SD CT # [HU]
134	-902567	18841	-921716	24352	-897886	19532	-909686	23462	-991552	19139	-998153	15482	-991646	13928	-999600	11697
164	-896944	27092	-913732	19985	-891421	51253	-912934	29510	-991648	13736	-1000166	12951	-989789	23136	-990550	23983
181	-912259	16694	-911300	20336	-919131	29731	-898948	38377	-994855	13780	-993183	17818	-993803	14109	-989143	18724
206	-913326	22610	-916243	22299	-898274	21632	-914335	20412	-996786	14731	-994341	20835	-989485	16641	-994705	14912
253	-897840	23767	-879974	27965	-901683	28990	-906852	24831	-988519	21926	-989833	19489	-992004	12388	-996325	14234
272	-879128	38678	-891491	26034	-914476	18691	-897790	25885	-987965	13194	-997480	13196	-987599	19137	-984974	17969
312	-914404	21234	-877546	22014	-913846	21666	-874123	22369	-987013	23157	-985239	17936	-988654	13085	-990804	16098
324	-904707	19540	-897031	33481	-919279	20487	-878408	22186	-985342	13794	-987236	18730	-983568	15913	-989700	13518
331	-909635	18621	-879861	22728	-921317	21850	-921176	20745	-985746	14141	-985424	15931	-984485	20073	-983524	17794
341	-889864	31912	-869973	24905	-918304	15740	-857680	31235	-996065	13473	-993822	13801	-983296	15135	-984456	19088
Series	S_120kV_12 0.75 B40f
Image#	ROI 1		ROI 2		ROI 3		ROI 4		ROI 5		ROI 6		ROI 7		ROI 8
	Mean CT # [HU]	SD CT # [HU]	Mean CT # [HU]	SD CT # [HU]	Mean CT # [HU]	SD CT # [HU]	Mean CT # [HU]	SD CT # [HU]	Mean CT # [HU]	SD CT # [HU]	Mean CT # [HU]	SD CT # [HU]	Mean CT # [HU]	SD CT # [HU]	Mean CT # [HU]	SD CT # [HU]
134	-911312	47266	-931507	42023	-899241	42349	-912817	62000	-985413	32508	-989996	27302	-973384	42151	-989091	28887
164	-884753	62458	-922338	46870	-885048	67145	-918204	49329	-987161	30889	-985397	34928	-987566	25307	-986607	27333
181	-919732	45293	-908216	43477	-912991	47661	-893197	60864	-980342	32181	-989507	31577	-985712	26466	-987174	30742
206	-813026	114210	-911043	47186	-911574	41876	-918478	54912	-983996	28990	-988597	24280	-988066	28487	-977595	39965
253	-890229	47333	-879651	51655	-899709	47670	-906709	54800	-985649	26666	-985640	26751	-970765	37516	-979268	33021
272	-884637	56495	-900363	49926	-917088	44526	-901284	57801	-979328	33755	-983275	37656	-980247	29675	-970991	42266
312	-914435	43920	-886061	39910	-908535	54237	-877759	44286	-981207	29822	-978365	34570	-968465	45137	-980648	29664
324	-916849	44994	-898367	53716	-916323	38394	-880421	42816	-987809	29378	-982144	34360	-976459	32599	-970530	41235
331	-916226	41552	-884372	52432	-921657	40654	-917326	41824	-982250	28101	-971694	38337	-979734	34443	-973773	42268
341	-890342	46560	-863482	50614	-919148	38006	-845827	54931	-975891	37080	-973696	40369	-982435	34208	-980832	31649
Series	S_120kV_12 0.75 I40f 3
Image#	ROI 1		ROI 2		ROI 3		ROI 4		ROI 5		ROI 6		ROI 7		ROI 8
	Mean CT # [HU]	SD CT # [HU]	Mean CT # [HU]	SD CT # [HU]	Mean CT # [HU]	SD CT # [HU]	Mean CT # [HU]	SD CT # [HU]	Mean CT # [HU]	SD CT # [HU]	Mean CT # [HU]	SD CT # [HU]	Mean CT # [HU]	SD CT # [HU]	Mean CT # [HU]	SD CT # [HU]
134	-909195	30734	-928590	28825	-898825	27416	-911908	43652	-986909	22822	-991428	18376	-975598	29340	-989774	19947
164	-884965	48354	-920641	31442	-883820	55946	-916115	33892	-987704	21222	-985991	24006	-989096	17807	-987664	17919
181	-918482	30242	-906859	28774	-912913	33593	-893607	45538	-981311	22993	-990594	22506	-986721	17773	-987887	20054
206	-810635	106992	-909000	31758	-909496	27914	-915926	38283	-985629	21543	-990066	16054	-988231	19074	-979110	28139
253	-890152	31472	-877389	36162	-901217	31499	-903248	37110	-987069	18067	-986741	17853	-972074	26275	-980342	22109
272	-882088	45537	-898274	33622	-916401	30494	-899092	40303	-980197	23345	-983454	25542	-982317	19595	-973220	28038
312	-912317	29748	-884266	26777	-908373	37762	-876206	28754	-983859	20635	-979548	22986	-967952	31869	-980317	19603
324	-914457	30207	-899358	38653	-915686	25153	-877697	27647	-988129	19604	-982965	23193	-978066	21868	-972948	27376
331	-914552	27963	-882338	34962	-919974	26982	-915815	27687	-984276	18863	-972122	25620	-981624	23915	-974629	28574
341	-889307	33992	-862066	34968	-918017	25262	-845169	37912	-978635	25657	-974722	27201	-982704	24899	-980363	20800
Series	S_80kv_120 0.75 B40f
Image#	ROI 1		ROI 2		ROI 3		ROI 4		ROI 5		ROI 6		ROI 7		ROI 8
	Mean CT # [HU]	SD CT # [HU]	Mean CT # [HU]	SD CT # [HU]	Mean CT # [HU]	SD CT # [HU]	Mean CT # [HU]	SD CT # [HU]	Mean CT # [HU]	SD CT # [HU]	Mean CT # [HU]	SD CT # [HU]	Mean CT # [HU]	SD CT # [HU]	Mean CT # [HU]	SD CT # [HU]
134	-902996	44376	-918782	30715	-905654	32502	-921031	32595	-987639	30443	-995795	21315	-989721	18389	-995961	19926
164	-915468	26336	-920013	34990	-904096	38504	-916460	47329	-989052	20522	-991183	21321	-990338	20818	-992306	24442
181	-905390	29391	-914264	29581	-921415	25870	-923594	30727	-987794	27393	-984061	32350	-992616	20181	-985896	27379
206	-911461	34200	-907357	37058	-894417	32369	-914522	35801	-991760	17991	-988761	26025	-981284	27086	-989220	26884
253	-901494	32286	-878092	37238	-905257	30305	-887717	33943	-990255	27330	-985952	31408	-983387	24385	-994952	20577
272	-905628	39499	-899637	25363	-915291	32311	-887092	36302	-988581	20044	-992096	20223	-986247	23525	-978890	31265
312	-907752	31441	-875428	33819	-908461	32114	-873377	32245	-988965	24051	-983322	25793	-977855	29859	-984848	25367
324	-910565	29654	-900258	39171	-917292	34610	-876461	29673	-987058	20641	-985459	24950	-977048	27878	-984443	24227
331	-912509	27844	-875312	30547	-915478	23329	-903678	32476	-981934	19787	-981747	29706	-979459	27650	-976790	34712
341	-907289	35141	-865469	29064	-920670	24113	-843978	35997	-995204	21388	-981630	27043	-987170	28840	-984133	26708
Series	S_80kv_120 0.75 I40f 3
Image#	ROI 1		ROI 2		ROI 3		ROI 4		ROI 5		ROI 6		ROI 7		ROI 8
	Mean CT # [HU]	SD CT # [HU]	Mean CT # [HU]	SD CT # [HU]	Mean CT # [HU]	SD CT # [HU]	Mean CT # [HU]	SD CT # [HU]	Mean CT # [HU]	SD CT # [HU]	Mean CT # [HU]	SD CT # [HU]	Mean CT # [HU]	SD CT # [HU]	Mean CT # [HU]	SD CT # [HU]
134	-901671	35525	-918288	20351	-902921	21877	-918288	21218	-988309	21139	-996821	14514	-990428	13352	-996152	14245
164	-911658	17413	-917281	23613	-901605	28295	-915323	32180	-989796	15003	-992873	14713	-991500	14341	-993039	17411
181	-903925	19627	-912128	20279	-919817	17478	-923122	21704	-988373	19528	-986079	24186	-992934	14523	-987170	18724
206	-909117	24002	-904274	28351	-893622	22527	-912191	24033	-992293	12287	-990584	19735	-982389	18897	-990819	17609
253	-899061	22379	-875576	25614	-903687	20321	-884765	23309	-990481	20152	-987899	23270	-984122	17392	-995636	14029
272	-901593	28329	-897252	16749	-913952	21525	-885834	26650	-988786	13914	-993052	13540	-987189	15491	-980286	21546
312	-906643	21133	-875642	23731	-907175	21688	-871943	21751	-990247	16457	-983626	17444	-978675	20225	-986113	17235
324	-909509	21005	-898882	30669	-916350	23283	-874224	20546	-986911	14137	-985803	17150	-978162	19544	-984470	16466
331	-910278	18684	-873134	20165	-915243	16168	-903229	21497	-982469	13763	-983672	21241	-980428	19812	-977594	24201
341	-906575	28679	-865327	21690	-917074	17118	-843879	26242	-995457	15548	-982178	18897	-987557	21737	-984155	18294
Series	S_80kV_60 0.75 B40f
Image#	ROI 1		ROI 2		ROI 3		ROI 4		ROI 5		ROI 6		ROI 7		ROI 8
	Mean CT # [HU]	SD CT # [HU]	Mean CT # [HU]	SD CT # [HU]	Mean CT # [HU]	SD CT # [HU]	Mean CT # [HU]	SD CT # [HU]	Mean CT # [HU]	SD CT # [HU]	Mean CT # [HU]	SD CT # [HU]	Mean CT # [HU]	SD CT # [HU]	Mean CT # [HU]	SD CT # [HU]
134	-902654	51524	-923803	39169	-901044	42440	-912013	49048	-971426	48543	-989974	27758	-983061	27247	-988335	28452
164	-901030	56097	-908186	46698	-884294	69905	-909341	56959	-981143	30700	-986895	30706	-990254	23558	-988834	27652
181	-904544	41535	-913022	42445	-925253	41581	-907550	52086	-984645	31722	-981546	35610	-987703	27478	-985535	30809
206	-909000	47190	-911348	32490	-900374	52729	-912648	48229	-985144	25347	-990956	25919	-977288	42656	-980573	37538
253	-894528	51981	-890943	47957	-887991	50392	-900400	46480	-984472	34037	-980746	34269	-978417	34316	-989182	26701
272	-885341	50018	-902655	42354	-906648	51088	-902013	48869	-985847	26956	-986489	34527	-980634	31895	-965806	50459
312	-910352	45051	-881258	44417	-908702	52899	-874974	43831	-980410	33412	-973870	37777	-975785	36971	-983330	31129
324	-911047	39458	-902284	51689	-919580	39732	-879184	47581	-980342	28069	-978079	36787	-972847	43746	-975457	37692
331	-916900	31609	-877883	43272	-919317	38856	-905348	42081	-975465	34823	-987192	32055	-974175	38165	-976581	38363
341	-887145	48364	-864372	48940	-918030	33402	-847446	42849	-992870	32870	-965678	38994	-982296	31425	-971447	47476
Series	S_80kV_60 0.75 I40f 3
Image#	ROI 1		ROI 2		ROI 3		ROI 4		ROI 5		ROI 6		ROI 7		ROI 8
	Mean CT # [HU]	SD CT # [HU]	Mean CT # [HU]	SD CT # [HU]	Mean CT # [HU]	SD CT # [HU]	Mean CT # [HU]	SD CT # [HU]	Mean CT # [HU]	SD CT # [HU]	Mean CT # [HU]	SD CT # [HU]	Mean CT # [HU]	SD CT # [HU]	Mean CT # [HU]	SD CT # [HU]
134	-903108	34718	-921389	26120	-899987	28591	-911563	34562	-973887	35202	-990812	20945	-984638	17921	-990461	19987
164	-898416	43044	-908450	31828	-882553	58099	-910199	38577	-984304	21309	-988738	20961	-990368	16046	-988319	18852
181	-904272	26674	-911595	28809	-923319	28118	-907153	37235	-985728	21733	-981590	24921	-989223	18618	-986026	20777
206	-905187	31954	-908474	21359	-898778	34529	-912052	32330	-986996	18213	-991934	17334	-977432	30410	-981172	25397
253	-895169	36259	-887397	33309	-891670	33981	-896978	30478	-985442	23927	-982829	23552	-979439	22844	-990697	17922
272	-883566	37842	-899668	28172	-906612	33468	-898834	32962	-985493	17863	-987965	23536	-981573	21529	-967463	34564
312	-908426	30498	-881834	31351	-907465	36298	-874281	29178	-981899	23209	-975043	25333	-976311	24576	-983252	20518
324	-909272	27388	-902450	38606	-917668	26502	-878039	31868	-981351	18715	-978900	24573	-973594	30273	-975557	25425
331	-914174	20746	-876251	27995	-918043	26402	-904974	27740	-977175	24785	-986066	21780	-975393	26492	-976367	25603
341	-888697	35581	-864097	33363	-916130	21961	-845840	28943	-993126	23873	-966209	26929	-982957	22126	-971712	33465
Series	S_80kV_30 0.75 B40f
Image#	ROI 1		ROI 2		ROI 3		ROI 4		ROI 5		ROI 6		ROI 7		ROI 8
	Mean CT # [HU]	SD CT # [HU]	Mean CT # [HU]	SD CT # [HU]	Mean CT # [HU]	SD CT # [HU]	Mean CT # [HU]	SD CT # [HU]	Mean CT # [HU]	SD CT # [HU]	Mean CT # [HU]	SD CT # [HU]	Mean CT # [HU]	SD CT # [HU]	Mean CT # [HU]	SD CT # [HU]
134	-916108	55923	-929891	48344	-903746	64148	-911782	69194	-979109	36259	-975227	38778	-975777	50197	-984022	37005
164	-887294	72536	-917390	71366	-882215	78055	-910429	64021	-972783	42817	-968459	54494	-976719	35131	-970869	43362
181	-909346	63082	-919348	59617	-918009	58237	-892148	74246	-968193	46777	-966664	54767	-976769	37669	-972991	39897
206	-823174	98111	-908404	57966	-911596	64434	-911996	74764	-970852	37283	-972332	42366	-970572	44261	-960727	60486
253	-881407	62904	-887074	69663	-882243	66520	-911535	68335	-972567	42250	-967342	44450	-953830	68348	-960571	63341
272	-883465	64518	-904633	62336	-911242	62079	-893528	67845	-963764	53179	-970109	53278	-979916	44515	-973238	41220
312	-905717	59640	-897869	52426	-909798	63060	-852741	71617	-975652	41282	-966839	44901	-951469	63649	-941648	77846
324	-914164	66339	-881428	72397	-910633	50224	-863013	63440	-978462	33530	-964795	48974	-963638	46430	-967283	52816
331	-909235	48989	-892177	59020	-912735	45891	-911617	57138	-972469	44630	-963249	49892	-965092	48295	-948170	59316
341	-883908	59349	-855912	58742	-919417	44256	-826675	61379	-963317	52638	-939626	57289	-965574	46395	-965965	54487
Series	S_80kV_30 0.75 I40f 3
Image#	ROI 1		ROI 2		ROI 3		ROI 4		ROI 5		ROI 6		ROI 7		ROI 8
	Mean CT # [HU]	SD CT # [HU]	Mean CT # [HU]	SD CT # [HU]	Mean CT # [HU]	SD CT # [HU]	Mean CT # [HU]	SD CT # [HU]	Mean CT # [HU]	SD CT # [HU]	Mean CT # [HU]	SD CT # [HU]	Mean CT # [HU]	SD CT # [HU]	Mean CT # [HU]	SD CT # [HU]
134	-913688	36935	-928493	32982	-903377	42703	-912349	46669	-978665	25577	-975769	26506	-974314	34555	-981648	25360
164	-887485	53138	-917766	47270	-883338	57889	-909354	42805	-973096	28416	-969293	38909	-978610	24197	-971415	29227
181	-908596	42290	-917608	39657	-916769	39412	-890943	54050	-969421	31943	-967100	42291	-977166	26111	-972826	25742
206	-819961	86965	-907678	38048	-909848	42895	-911930	50774	-973581	26657	-972743	28003	-970493	29060	-959612	44748
253	-882576	42017	-884908	46445	-887861	44438	-908096	44784	-972502	28956	-967127	31144	-952243	51112	-959939	42824
272	-881708	45209	-902650	41913	-910863	40020	-892397	47321	-963624	38020	-966131	36298	-977454	30423	-969198	27172
312	-904561	40704	-893799	33760	-908518	41763	-856162	46488	-976040	29105	-964978	30546	-950285	45221	-943613	51614
324	-913198	43079	-884231	50340	-910119	33768	-862496	42159	-974018	21701	-962297	31700	-962869	30350	-965230	34310
331	-909096	32657	-888160	38312	-912274	30042	-909987	38684	-971925	31034	-957109	33112	-964860	31347	-947721	38451
341	-883456	39771	-855929	39099	-917943	28842	-828970	40975	-963074	35020	-939383	36812	-966461	31599	-965659	36464
Series	S_80kV_12 0.75 B40f
Image#	ROI 1		ROI 2		ROI 3		ROI 4		ROI 5		ROI 6		ROI 7		ROI 8
	Mean CT # [HU]	SD CT # [HU]	Mean CT # [HU]	SD CT # [HU]	Mean CT # [HU]	SD CT # [HU]	Mean CT # [HU]	SD CT # [HU]	Mean CT # [HU]	SD CT # [HU]	Mean CT # [HU]	SD CT # [HU]	Mean CT # [HU]	SD CT # [HU]	Mean CT # [HU]	SD CT # [HU]
134	-903874	74064	-910541	69430	-897294	78187	-878162	96142	-945896	76374	-968769	65880	-957188	59602	-964587	58609
164	-875619	83431	-917390	79033	-853311	88125	-885500	107907	-954791	68915	-959393	62747	-966333	56129	-964930	62731
181	-887004	77014	-911322	69270	-904271	67186	-875952	93892	-923724	103256	-928044	86414	-964197	45622	-943526	65173
206	-686843	144279	-890861	72626	-872987	77532	-894778	92249	-962734	50702	-948496	51861	-935052	98213	-936066	80220
253	-890307	79946	-882581	87586	-873157	74308	-862470	95569	-957844	70450	-946452	66578	-933370	73173	-961732	54527
272	-877257	91840	-876664	84728	-914819	73760	-876039	85762	-949074	64269	-963428	54467	-938833	83435	-925859	99381
312	-899030	69780	-890677	74414	-896974	82428	-869732	83675	-956912	75345	-941478	76026	-944939	83065	-936130	73449
324	-911086	70285	-893301	88980	-911650	70633	-866421	106501	-955853	52733	-942734	70266	-924258	79688	-941574	68512
331	-906235	61934	-869442	73724	-911926	62248	-890758	74206	-949724	55921	-954694	59768	-933721	76930	-920668	93862
341	-886083	77281	-842022	88182	-908617	63553	-835182	103014	-960839	49371	-930961	77888	-943726	64225	-930212	86123
Series	S_80kV_12 0.75 I40f 3
Image#	ROI 1		ROI 2		ROI 3		ROI 4		ROI 5		ROI 6		ROI 7		ROI 8
	Mean CT # [HU]	SD CT # [HU]	Mean CT # [HU]	SD CT # [HU]	Mean CT # [HU]	SD CT # [HU]	Mean CT # [HU]	SD CT # [HU]	Mean CT # [HU]	SD CT # [HU]	Mean CT # [HU]	SD CT # [HU]	Mean CT # [HU]	SD CT # [HU]	Mean CT # [HU]	SD CT # [HU]
134	-902221	48253	-910424	46874	-896982	52339	-879026	65940	-942739	53194	-966301	44745	-953048	41713	-961013	42430
164	-873931	58804	-913857	53715	-854000	60285	-885354	83510	-952100	49180	-957380	46515	-961912	38173	-959721	42374
181	-885851	50383	-908577	46856	-904921	44515	-873651	63792	-925548	86401	-928450	62581	-960799	30320	-943283	44299
206	-696400	121503	-892139	49945	-871070	52883	-893413	65807	-958397	36791	-945881	34578	-931913	69856	-934154	58349
253	-892494	52628	-883009	59756	-875274	50203	-863865	62803	-950649	48063	-942781	47177	-930443	51165	-957030	35953
272	-872735	62845	-878562	55740	-910586	47853	-873738	58358	-944891	43008	-958699	36139	-937053	57208	-923062	75176
312	-897300	48827	-889148	54470	-898632	60126	-867022	66493	-955308	62604	-941122	55986	-944118	60690	-938252	60200
324	-907474	46901	-892122	59490	-908650	48281	-862465	72385	-950929	35186	-941266	47977	-920070	54962	-937257	45064
331	-904513	40420	-867779	48224	-912117	40495	-889859	48528	-945561	37246	-949690	38869	-932070	50712	-919725	62843
341	-885570	54043	-843770	58717	-908639	42146	-832177	70796	-960513	32286	-930143	50668	-940378	42652	-927442	57294
